# Supplementary material for: Host-Associated Genomic Features of the Novel Uncultured Intracellular Pathogen Ca. Ichthyocystis Revealed by Direct Sequencing of Epitheliocysts
Source: Genome Biol Evol. 2016 May 10;8(6):1672–89. doi: 10.1093/gbe/evw111 (PMC4943182; doi:10.1093/gbe/evw111)
Supplement: Supplementary Data [file supp_evw111_Suppl_tables_070416.xlsx]

## Sheet: Table S1
Table S1. Sequencing and mini-metagenome assembly statistics. ND Not determined: these samples were sequenced before the Ca. Ichthyocystis qPCR was designed. * Bold indicates the more likely assembly, which was used for downstream analysis.
Sample	2013Arg12A	2013Arg12B	2013Arg13	2013Arg14A	2013Arg14B	2013Arg22	2013Arg32	2013Arg35	2013Arg41	2013Ark7	2013Ark11A	2013Ark11B	2013Arg35 and 2013Arg42?	2013Arg41	2013Arg44	2013Ark19
Ichthyocystis load (16S rRNA gene copies/sample)	ND	ND	ND	5500000000	ND	7200000000	300000000	ND	560000000	ND	ND	200000000				2000000000
# raw paired-end reads	1777090	2893402	3589559	1021079	1576580	2071931	1878218	1227879	5605690	1783915	345043	2008014	1227879	1123867	3553563	2890677
# processed paired-end reads	1723005	2800692	3496135	997598	1496441	2025338	1829734	1172065	5480909	1684424	337242	1905508	1172065	1101297	3315898	2824231
# R1 singleton reads	26372	47127	35670	21901	24682	44341	46296	34755	113891	26596	3427	97636		20470	225799	61836
# R2 singleton reads	472	822	650	430	866	935	801	502	1945	646	61	836	502	532	8478	1314
Total bases (Mb)	448.72	727.416	861.523	407.265	263.804	882.676	805.643	245.207	2175.39	296.253	85.451	722.644	245.207	460.702	1390.45	1167.56
Assembly	Sp12RQ	Sp12EQ	Sp13Q	SpJ14M	Sp14RQ	SpJ22M	SpJ32M	SpREQpN	SpJ41	SpO7MQN	SpO11MQ	SpO11BM	SpREQpN	SpJ41M	SpJ44	SpO19M
multi-cell assembly likelihood*	-3.65646e+08	-8.54981e+08	-2.05171e+08	-8.5096e+07	-4.41824e+08	-1.88202e+08	-1.80881e+08	-3.89296e+08	-2.70996e+08	-5.09987e+08	-1.69139e+07	-1.65233e+08	-3.89296e+08	-9.46887e+07	-1.28528e+08	-2.28455e+08
single-cell assembly likelihood*	-3.43236e+08	-7.53124e+08	-2.0315e+08	-8.8253e+07	-4.24451e+08	-1.93538e+08	-1.87511e+08	-3.60171e+08	-3.0685e+08	-4.52618e+08	-1.69967e+07	-1.6874e+08	-3.60171e+08	-1.02473e+08	-1.36293e+08	-2.44477e+08
# scaffolds (>= 0 bp)	54127	185518	7050	491	16842	868	987	35177	1794	25274	370	2743	35177	692	132	1214
Average read coverage of scaffolds	9x	5x	47x	351x	5x	582x	43x	8x	425x	17x	11x	155x				489x
# scaffolds (>= 1000 bp)	945	4840	932	135	296	147	331	887	261	936	112	406	887	192	79	283
Total length (>= 0 bp)	25088477	88656542	8855806	2683247	6438419	2834531	3456359	15288865	3367843	9620050	2368934	4060329	15288865	2738691	4463550	3203122
Total length (>= 1000 bp)	3266272	8057272	6447121	2521586	432865	2509101	3104702	1257189	2663127	1627991	2249998	2836396	1257189	2520180	4444336	2758076
# scaffolds (>=500 bp)	9280	52468	2151	253	2118	344	630	7294	630	3565	184	1434	7294	378	90	620
Largest scaffold	247651	157533	131237	294370	9239	280014	287874	16649	254483	16555	160105	271851	16649	351061	315326	374916
Total length (>=500 bp)	8543671	38717393	7272389	2599394	1591558	2636578	3306555	5334284	2905359	3317114	2297509	3517753	5334284	2643546	4451666	2982636
%G+C	41.08	41.31	37.32	38.87	45.61	38.74	40.39	42.2	38.81	39.33	35.35	37.69	42.2	38.49	50.73	39.24
N50	774	689	18132	132132	702	97257	69704	689	50710	984	60216	60557	689	96020	112615	48436
N75	590	576	3082	29499	570	26252	6014	571	8199	628	27062	1456	571	14223	70024	7019
L50	2106	18917	79	7	739	8	10	2646	12	967	12	13	2646	7	14	12
L75	5324	34364	333	15	1372	21	67	4789	50	2063	25	241	4789	29	26	58
# Ns per 100 kb	69.78	7.63	82.86	13.04	0	29.62	0	3.75	211.3	12.15	0	129.51	3.75	140.46	11.64	270.03
% reads mapping to mini-metagenome	92.97	98.1	94.41	84.36	94.7	82.68	81.16	96.69	90.62	98.72	96.02	85.37				85.1
% reads mapping to genome draft	48.45	10	64.7 (total): 34.1 (draft a) 29.3 (draft b) 4.9 (draft c)	78.36	N/A	76.59	N/A	N/A	85.88	N/A	93.7	80.31				77.75
ENA sample accession numbers	ERS570616	ERS1090280	ERS570609	ERS570615	ERS1090437	ERS570617	ERS570613	ERS1090439	ERS570614	ERS570611	ERS1090281	ERS570608			ERS1090438	ERS570610

## Sheet: TableS2
Table S2. Summary of scaffold bins classified by MaxBin in the four mini-metagenome assemblies with estimated diversity of 2 and above
Assembly	MaxBin Seed	MaxBin Bin	Abundance	Completeness (%)	Size (bp)	# scaffolds	% G+C	Hits to Ca. Ichthyo 16S	Genome draft(s) constructed	Comments
2013Arg12B	107	1	20.02	91.6	2897498	896	0.388	2	2013Arg12B	Eukaryotic sequences removed only by sequence similarity, Figure S2
		2	3.66	1.9	5042020	3862	0.4206	0
		noclass			117754	82	0.384	0
		<=1 Kb			80599270	180678	0.4168	6
2013Arg13	107	1	139.31	86.0	1329696	80	0.3996	2	2013Arg13a
		2	94.42	86.9	1500386	76	0.3773	0	2013Arg13b
		3	61.46	6.5	1338636	156	0.3114	2
		4	11.28	90.7	2105753	597	0.3932	2	2013Arg13c	Eukaryotic sequences removed by coverage (base coverage <32), Figure S2
		noclass			172650	23	0.3533	0
		<=1 Kb			2408685	6118	39.14	5
2013Ark7	40	1	6.61	0.0	183692	132	0.4077	0
		2	6.31	55.0	658962	359	0.4171	2		No genome recovered
		3	6.21	5.0	607978	359	0.3643	0
		noclass			177359	86	0.3946	0
		<=1 Kb			7992059	24338	0.4039	0
2013Ark11B	40	1	113.25	90.0	1258377	49	0.3832	1	2013Ark11B
		2	59.32	5.0	1100443	95	0.3148	0	2013Ark11B	All marker genes were complementary to those in bin 1
		3	2.22	10.0	473696	260	0.4442	0		All marker genes were already present in bin 1
		noclass			3880	2	0.3162	0
		<=1 Kb			1223933	2337	0.414	2

## Sheet: Table S3
Table S3. Genes under selection in Ca. Ichthyocystis, sorted by Ka/Ks in descending order. Genes with Ka/Ks ratios above the mean plus one standard deviation of all Ka/Ks ratios are listed. Gene pairs were defined using reciprocal best hit (RBH) based on blastp searches and were manually checked, with the genes in grey not appearing to be genuine orthologues based on positional information. The p…
Locus tag		Ka/Ks	Predicted product 2013Ark11B	Predicted product 2013Arg41	Gene family members
2013Ark11B	2013Arg41
Ark11_0136	Arg41_0218	0.510004	putative exported protein	putative exported protein
Ark11_0729	Arg41_1840	0.479929	putative membrane protein, IchFam21	putative membrane protein (partial), IchFam21	IchFam21
Ark11_0421	Arg41_0587	0.404425	hypothetical protein, DUF3460 family	hypothetical protein, DUF3460 family
Ark11_0657	Arg41_0813	0.395012	putative membrane protein	putative membrane protein
Ark11_0765	Arg41_0942	0.394722	putative positive regulator of sigma E activity	putative positive regulator of sigma E activity
Ark11_0031	Arg41_0040	0.350197	putative membrane protein	putative membrane protein
Ark11_0441	Arg41_0605	0.347784	putative membrane protein	putative membrane protein
Ark11_1164	Arg41_1369	0.347328	hypothetical protein	hypothetical protein
Ark11_0465	Arg41_0629	0.333933	putative redoxin	putative redoxin
Ark11_1285	Arg41_1500	0.33123	hypothetical protein	putative coiled coil protein
Ark11_1240	Arg41_1446	0.323157	putative membrane protein	putative membrane protein
Ark11_1049	Arg41_1220	0.320523	hypothetical protein, IchFam17A	hypothetical protein, IchFam17B	IchFam17A
Ark11_0442	Arg41_0606	0.320107	putative membrane protein	putative membrane protein
Ark11_0083	Arg41_0092	0.319526	putative 8-oxo-dGTP diphosphatase	putative 8-oxo-dGTP diphosphatase
Ark11_1675	Arg41_1219	0.312019	hypothetical protein, IchFam17A	hypothetical protein, IchFam17B	IchFam17A
Ark11_0169	Arg41_0250	0.311174	hypothetical protein	hypothetical protein
Ark11_1008	Arg41_1214	0.310024	hypothetical protein, IchFam17B	hypothetical protein, IchFam17B	IchFam17B
Ark11_1098	Arg41_1305	0.304965	putative membrane protein	putative membrane protein
Ark11_1252	Arg41_1458	0.29865	hypothetical protein	hypothetical protein
Ark11_1095	Arg41_1302	0.284414	putative transcriptional regulator, BolA family	putative transcriptional regulator, BolA family
Ark11_0969	Arg41_1190	0.281202	hypothetical protein	hypothetical protein
Ark11_0925	Arg41_1149	0.274813	putative membrane protein, DUF4401 family	putative membrane protein, DUF4401 domain
Ark11_0926	Arg41_1150	0.272688	putative membrane protein, GDYXXLXY domain	putative membrane protein, GDYXXLXY domain
Ark11_0371	Arg41_0535	0.27054	putative membrane protein, YGGT family	putative membrane protein, YGGT family
Ark11_1287	Arg41_1503	0.255918	putative coiled coil protein	ATPase involved in DNA repair (partial)
Ark11_1286	Arg41_1501	0.255892	hypothetical protein	hypothetical protein
Ark11_0463	Arg41_0627	0.255665	putative Tol-Pal system protein YbgF, Tetratricopeptide repeat containing	putative Tol-Pal system protein YbgF, Tetratricopeptide repeat containing
Ark11_0067	Arg41_0075	0.255551	hypothetical protein	hypothetical protein
Ark11_1056	Arg41_1218	0.255166	hypothetical protein, IchFam17A	hypothetical protein, IchFam17B	IchFam17A
Ark11_0244	Arg41_0327	0.244097	putative ribosome-associated protein	putative ribosome-associated protein
Ark11_0144	Arg41_0226	0.242223	putative coiled coil protein	putative coiled coil protein
Ark11_1395	Arg41_1562	0.241409	hypothetical protein	hypothetical protein
Ark11_1327	Arg41_1534	0.235568	putative membrane protein	putative membrane protein
Ark11_1253	Arg41_1459	0.231843	hypothetical protein	hypothetical protein
Ark11_0650	Arg41_0807	0.229396	hypothetical protein	hypothetical protein
Ark11_0287	Arg41_0485	0.227058	putative thiosulfate sulfurtransferase	putative thiosulfate sulfurtransferase
Ark11_0194	Arg41_0275	0.226993	putative exported protein	putative membrane protein
Ark11_0407	Arg41_0581	0.225963	putative aspartyl/glutamyl-tRNA amidotransferase subunit C	putative aspartyl/glutamyl-tRNA amidotransferase subunit C
Ark11_0317	Arg41_0515	0.225257	putative sigma 54 modulation protein / S30EA ribosomal protein	putative sigma 54 modulation protein / S30EA ribosomal protein
Ark11_0624	Arg41_0781	0.217746	hypothetical protein	putative coiled coil protein
Ark11_0125	Arg41_0122	0.217657	putative cell division protein FtsB	putative cell division protein FtsB
Ark11_1162	Arg41_1272	0.215597	hypothetical protein	hypothetical protein
Ark11_0642	Arg41_0799	0.211065	hypothetical protein	hypothetical protein
Ark11_0369	Arg41_0533	0.20539	putative type II secretion system protein GspC	putative type II secretion system protein GspC
Ark11_0472	Arg41_0636	0.20124	conserved hypothetical protein	hypothetical protein
Ark11_0823	Arg41_1002	0.199468	putative glycine cleavage system T protein	putative glycine cleavage system T protein
Ark11_0022	Arg41_0031	0.198598	putative exported protein	putative membrane protein
Ark11_0497	Arg41_0661	0.198478	putative Tfp protein PilO	putative Tfp protein PilO
Ark11_1249	Arg41_1455	0.196385	putative coiled coil protein	hypothetical protein
Ark11_1254	Arg41_1460	0.195897	hypothetical protein	hypothetical protein
Ark11_0966	Arg41_1187	0.193614	putative membrane protein	putative membrane protein
Ark11_0807	Arg41_0985	0.191786	putative phytoene synthase	putative phytoene synthase
Ark11_0448	Arg41_0612	0.189728	putative Holliday junction resolvase	putative Holliday junction resolvase
Ark11_0598	Arg41_0753	0.18882	Glutamate-cysteine ligase	Glutamate-cysteine ligase
Ark11_0703	Arg41_0857	0.185985	putative peptidyl-prolyl cis-trans isomerase SurA	putative peptidyl-prolyl cis-trans isomerase, SurA
Ark11_0664	Arg41_0820	0.185317	hypothetical protein	hypothetical protein
Ark11_0658	Arg41_0814	0.184446	putative hydrolase, HAD domain	putative hydrolase, HAD domain
Ark11_0424	Arg41_0590	0.183658	Guanylate kinase	Guanylate kinase
Ark11_0096	Arg41_0103	0.180887	hypothetical protein, IchFam18	hypothetical protein, IchFam18	IchFam18
Ark11_0405	Arg41_0579	0.180705	rod shape-determining protein MreC	rod shape-determining protein MreC
Ark11_0147	Arg41_0229	0.180292	putative cytochrome c oxidase assembly protein - SCO1/SenC family	putative cytochrome c oxidase assembly protein - SCO1/SenC family
Ark11_0183	Arg41_0264	0.179371	Thiol:disulfide interchange protein DsbA precursor	Thiol:disulfide interchange protein DsbA precursor
Ark11_0626	Arg41_0783	0.177479	hypothetical protein with CutA1 and Dihydroneopterin aldolase domains	hypothetical protein with CutA1 and Dihydroneopterin aldolase domains
Ark11_1298	Arg41_1514	0.177035	putative tRNA threonylcarbamoyladenosine biosynthesis protein TsaE	putative tRNA threonylcarbamoyladenosine biosynthesis protein TsaE
Ark11_0523	Arg41_0687	0.175972	50S ribosomal protein L30	50S ribosomal protein L30
Ark11_0175	Arg41_0256	0.174631	putative guanylate cyclase	putative guanylate cyclase
Ark11_0312	Arg41_0510	0.174501	putative exported protein	putative exported protein
Ark11_0066	Arg41_0074	0.173083	hypothetical protein	hypothetical protein
Ark11_0475	Arg41_0639	0.17302	putative RNA pyrophosphohydrolase	putative RNA pyrophosphohydrolase
Ark11_0018	Arg41_0027	0.17173	hypothetical protein, IchFam16	putative exported protein, IchFam16	IchFam16
Ark11_1159	Arg41_1364	0.170726	hypothetical protein	putative coiled coil domain protein
Ark11_0967	Arg41_1188	0.16607	putative colicin V production protein	putative colicin V production protein
Ark11_1329	Arg41_1532	0.164149	hypothetical protein	hypothetical protein
Ark11_0191	Arg41_0272	0.162449	pantetheine-phosphate adenylyltransferase	pantetheine-phosphate adenylyltransferase
Ark11_0540	Arg41_0704	0.162105	putative exporter, AcrA family	putative exporter, AcrA family
Ark11_0264	Arg41_0392	0.161169	putative membrane protein, IchFam20	putative membrane protein, IchFam20	IchFam20
Ark11_0538	Arg41_0702	0.160695	putative SAM-dependent methyltransferase	putative SAM-dependent methyltransferase
Ark11_0783	Arg41_0961	0.160237	hypothetical protein	hypothetical protein
Ark11_0557	Arg41_0713	0.159104	Cytochrome c biogenesis protein, ResB family	Cytochrome c biogenesis protein, ResB family
Ark11_0278	Arg41_0477	0.158785	16S rRNA methyltransferase	16S rRNA methyltransferase
Ark11_1221	Arg41_1407	0.156304	putative glutathione-S-transferase	putative glutathione-S-transferase
Ark11_1302	Arg41_1518	0.156155	hypothetical protein, IchFam19	putative membrane protein, IchFam19	IchFam19
Ark11_0131	Arg41_0213	0.155916	putative transporter MFS superfamily	putative transporter MFS superfamily
Ark11_0641	Arg41_0798	0.155707	putative Malonyl-CoA O-methyltransferase BioC	putative Malonyl-CoA O-methyltransferase BioC
Ark11_1280	Arg41_1492	0.155623	Succinate dehydrogenase/fumarate reductase, cytochrome b subunit	Succinate dehydrogenase/fumarate reductase, cytochrome b subunit
Ark11_0301	Arg41_0499	0.153764	lipoyl(octanoyl) transferase	lipoyl(octanoyl) transferase
Ark11_1237	Arg41_1442	0.151674	Ferric uptake regulation protein	Ferric uptake regulation protein
Ark11_0690	Arg41_0845	0.151595	integral membrane protein, TerC family	integral membrane protein, TerC family
Ark11_1301	Arg41_1517	0.150464	putative exported protein, IchFam19	putative membrane protein, IchFam19	IchFam19
Ark11_1215	Arg41_1401	0.150323	putative membrane protein	putative membrane protein
Ark11_0460	Arg41_0624	0.149976	putative iron transporter, TolA family	putative iron transporter, TolA family
Ark11_0770	Arg41_0947	0.149912	putative DNA repair protein RecO	putative DNA repair protein RecO
Ark11_0668	Arg41_0824	0.149474	putative 4-hydroxybenzoate octaprenyltransferase	putative 4-hydroxybenzoate octaprenyltransferase
Ark11_0268	Arg41_0467	0.149351	ATP synthase subunit epsilon	ATP synthase subunit epsilon
Ark11_0700	Arg41_0854	0.149175	putative O-antigen ligase	putative O-antigen ligase
Ark11_0013	Arg41_0020	0.148678	glycine cleavage system aminomethyltransferase T	glycine cleavage system aminomethyltransferase T
Ark11_0498	Arg41_0662	0.14766	putative Tfp protein PilP	putative Tfp protein PilP
Ark11_0266	Arg41_0395	0.147406	2-amino-4-hydroxy-6-hydroxymethyldihydropteridine diphosphokinase	2-amino-4-hydroxy-6-hydroxymethyldihydropteridine diphosphokinase
Ark11_0911	Arg41_1136	0.146037	TENA domain transcriptional regulator	putative TENA domain regulator
Ark11_1045	Arg41_1246	0.145718	putative membrane protein, DUF2818 family	putative membrane protein, DUF2818 family
Ark11_0895	Arg41_1125	0.145621	putative Smr domain DNA binding protein	putative Smr domain DNA binding protein
Ark11_0789	Arg41_0967	0.145096	2Fe-2S ferredoxin	2Fe-2S ferredoxin
Ark11_0481	Arg41_0645	0.144343	putative Preprotein translocase subunit SecE	putative Preprotein translocase subunit SecE
Ark11_0084	Arg41_0093	0.142703	putative zinc binding protein, DUF329 family	putative zinc binding protein, DUF329 family
Ark11_0372	Arg41_0536	0.141514	putative membrane protein	putative membrane protein

## Sheet: Table S4
Table S4. KEGG modules [1], statistics of presence in 3473 KEGG bacterial genomes [2], and module status in Ca. Ichthyocystis genome drafts. [1] http://www.genome.jp/kegg-bin/get_htext?ko00002.keg. [2] http://www.genome.jp/kegg/docs/module_statistics.html (As of 2015/09/28).
Module Type	Module ID	Module Definition	Complete in % KEGG Bacterial Genomes	2013Arg12A	2013Arg12B	2013Arg13a	2013Arg13b	2013Arg13c	2013Arg14A	2013Arg22	2013Arg41	SpJ41M.draft	2013Ark11A	2013Ark11B	2013Ark19
A Pathway module
B
B Energy metabolism
C Carbon fixation
	M00165	Reductive pentose phosphate cycle (Calvin cycle)	4.1	incomplete	incomplete	incomplete	incomplete	incomplete	incomplete	incomplete	incomplete	incomplete	incomplete	incomplete	incomplete
	M00166	Reductive pentose phosphate cycle, ribulose-5P => glyceraldehyde-3P	6.7	2 blocks missing	2 blocks missing	incomplete	incomplete	2 blocks missing	2 blocks missing	2 blocks missing	2 blocks missing	2 blocks missing	2 blocks missing	2 blocks missing	2 blocks missing
	M00167	Reductive pentose phosphate cycle, glyceraldehyde-3P => ribulose-5P	8.2	1 block missing	1 block missing	1 block missing	incomplete	1 block missing	1 block missing	1 block missing	1 block missing	1 block missing	1 block missing	1 block missing	1 block missing
	M00168	CAM (Crassulacean acid metabolism), dark	38.1	1 block missing	1 block missing	1 block missing	1 block missing	1 block missing	1 block missing	1 block missing	1 block missing	1 block missing	1 block missing	1 block missing	1 block missing
	M00169	CAM (Crassulacean acid metabolism), light	12.2
	M00172	C4-dicarboxylic acid cycle, NADP - malic enzyme type	0
	M00171	C4-dicarboxylic acid cycle, NAD - malic enzyme type	0
	M00170	C4-dicarboxylic acid cycle, phosphoenolpyruvate carboxykinase type	0
	M00173	Reductive citrate cycle (Arnon-Buchanan cycle)	0.7	incomplete	incomplete	incomplete	incomplete	incomplete	incomplete	incomplete	incomplete	incomplete	incomplete	incomplete	incomplete
	M00376	3-Hydroxypropionate bi-cycle	0.1	incomplete	incomplete	incomplete	incomplete	incomplete	incomplete	incomplete	incomplete	incomplete	incomplete	incomplete	incomplete
	M00375	Hydroxypropionate-hydroxybutylate cycle	0	incomplete	incomplete	incomplete	incomplete	incomplete	incomplete	incomplete	incomplete	incomplete	incomplete	incomplete	incomplete
	M00374	Dicarboxylate-hydroxybutyrate cycle	0	incomplete	incomplete	incomplete	incomplete	incomplete	incomplete	incomplete	incomplete	incomplete	incomplete	incomplete	incomplete
	M00377	Reductive acetyl-CoA pathway (Wood-Ljungdahl pathway)	0.7	incomplete	incomplete	incomplete	incomplete	incomplete	incomplete	incomplete	incomplete	incomplete	incomplete	incomplete	incomplete
	M00579	Phosphate acetyltransferase-acetate kinase pathway, acetyl-CoA => acetate	69.2
	M00620	Incomplete reductive citrate cycle, acetyl-CoA => oxoglutarate	0	incomplete	incomplete	incomplete	incomplete	incomplete	incomplete	incomplete	incomplete	incomplete	incomplete	incomplete	incomplete
C Nitrogen metabolism
	M00175	Nitrogen fixation, nitrogen => ammonia	9.5
	M00531	Assimilatory nitrate reduction, nitrate => ammonia	4
	M00530	Dissimilatory nitrate reduction, nitrate => ammonia	27.1
	M00529	Denitrification, nitrate => nitrogen	3.5
	M00528	Nitrification, ammonia => nitrite	0.4
C Methane metabolism
	M00567	Methanogenesis, CO2 => methane	0
	M00357	Methanogenesis, acetate => methane	0
	M00356	Methanogenesis, methanol => methane	0
	M00563	Methanogenesis, methylamine/dimethylamine/trimethylamine => methane	0
	M00358	Coenzyme M biosynthesis	0
	M00608	2-Oxocarboxylic acid chain extension, 2-oxoglutarate => 2-oxoadipate => 2-oxopimelate => 2-oxosuberate	0
	M00174	Methane oxidation, methanotroph, methane => formaldehyde	0.2
	M00346	Formaldehyde assimilation, serine pathway	0.1	incomplete	incomplete	incomplete	incomplete	incomplete	incomplete	incomplete	incomplete	incomplete	incomplete	incomplete	incomplete
	M00345	Formaldehyde assimilation, ribulose monophosphate pathway	6.9	2 blocks missing	2 blocks missing	2 blocks missing	2 blocks missing	2 blocks missing	2 blocks missing	2 blocks missing	2 blocks missing	2 blocks missing	2 blocks missing	2 blocks missing	2 blocks missing
	M00344	Formaldehyde assimilation, xylulose monophosphate pathway	0	2 blocks missing	2 blocks missing	2 blocks missing	incomplete	2 blocks missing	2 blocks missing	2 blocks missing	2 blocks missing	2 blocks missing	2 blocks missing	2 blocks missing	2 blocks missing
	M00378	F420 biosynthesis	0
	M00422	Acetyl-CoA pathway, CO2 => acetyl-CoA	0
C Sulfur metabolism
	M00176	Assimilatory sulfate reduction, sulfate => H2S	34.1
	M00596	Dissimilatory sulfate reduction, sulfate => H2S	1.8
	M00595	Thiosulfate oxidation by SOX complex, thiosulfate => sulfate	4.3
B
B Carbohydrate and lipid metabolism
C Central carbohydrate metabolism
	M00001	Glycolysis (Embden-Meyerhof pathway), glucose => pyruvate	56	incomplete	incomplete	incomplete	incomplete	incomplete	incomplete	incomplete	incomplete	incomplete	incomplete	incomplete	incomplete
	M00002	Glycolysis, core module involving three-carbon compounds	88.8	complete	complete	2 blocks missing	incomplete	complete	complete	complete	complete	complete	complete	complete	complete
	M00003	Gluconeogenesis, oxaloacetate => fructose-6P	55.4	complete	complete	2 blocks missing	incomplete	complete	complete	complete	complete	complete	complete	complete	complete
	M00307	Pyruvate oxidation, pyruvate => acetyl-CoA	83.5	complete	complete	complete	complete	complete	complete	complete	complete	complete	complete	complete	complete
	M00009	Citrate cycle (TCA cycle, Krebs cycle)	54	complete	complete	1 block missing	1 block missing	complete	complete	complete	complete	complete	complete	complete	complete
	M00010	Citrate cycle, first carbon oxidation, oxaloacetate => 2-oxoglutarate	75.3	complete	complete	1 block missing	1 block missing	complete	complete	complete	complete	complete	complete	complete	complete
	M00011	Citrate cycle, second carbon oxidation, 2-oxoglutarate => oxaloacetate	58.3	complete	complete	complete	complete	complete	complete	complete	complete	complete	complete	complete	complete
	M00004	Pentose phosphate pathway (Pentose phosphate cycle)	50.8	incomplete	incomplete	incomplete	incomplete	incomplete	incomplete	incomplete	incomplete	incomplete	incomplete	incomplete	incomplete
	M00006	Pentose phosphate pathway, oxidative phase, glucose 6P => ribulose 5P	59.4
	M00007	Pentose phosphate pathway, non-oxidative phase, fructose 6P => ribose 5P	82.1	1 block missing	1 block missing	1 block missing	2 blocks missing	1 block missing	1 block missing	1 block missing	1 block missing	1 block missing	1 block missing	1 block missing	1 block missing
	M00580	Pentose phosphate pathway, archaea, fructose 6P => ribose 5P	5.2	1 block missing	1 block missing	1 block missing	1 block missing	1 block missing	1 block missing	1 block missing	1 block missing	1 block missing	1 block missing	1 block missing	1 block missing
	M00005	PRPP biosynthesis, ribose 5P => PRPP	95.1	complete	complete	complete	complete	complete	complete	complete	complete	complete	complete	complete	complete
	M00008	Entner-Doudoroff pathway, glucose-6P => glyceraldehyde-3P + pyruvate	27.5
	M00308	Semi-phosphorylative Entner-Doudoroff pathway, gluconate => glycerate-3P	0	incomplete	incomplete	incomplete	incomplete	incomplete	incomplete	incomplete	incomplete	incomplete	incomplete	incomplete	incomplete
	M00633	Semi-phosphorylative Entner-Doudoroff pathway, gluconate/galactonate => glycerate-3P	0
	M00309	Non-phosphorylative Entner-Doudoroff pathway, gluconate/galactonate => glycerate	0
C Other carbohydrate metabolism
	M00012	Glyoxylate cycle	33.9	2 blocks missing	2 blocks missing	2 blocks missing	2 blocks missing	2 blocks missing	2 blocks missing	2 blocks missing	2 blocks missing	2 blocks missing	2 blocks missing	2 blocks missing	2 blocks missing
	M00373	Ethylmalonyl pathway	0.5	incomplete	incomplete	incomplete	incomplete	incomplete	incomplete	incomplete	incomplete	incomplete	incomplete	incomplete	incomplete
	M00740	Methylaspartate cycle	0	incomplete	incomplete	incomplete	incomplete	incomplete	incomplete	incomplete	incomplete	incomplete	incomplete	incomplete	incomplete
	M00532	Photorespiration	0	incomplete	incomplete	incomplete	incomplete	incomplete	incomplete	incomplete	incomplete	incomplete	incomplete	incomplete	incomplete
	M00013	Malonate semialdehyde pathway, propanoyl-CoA => acetyl-CoA	0
	M00741	Propanoyl-CoA metabolism, propanoyl-CoA => succinyl-CoA	9.5
	M00632	Galactose degradation, Leloir pathway, galactose => alpha-D-glucose-1P	32.7
	M00552	D-galactonate degradation, De Ley-Doudoroff pathway, D-galactonate => glycerate-3P	11.8	incomplete	incomplete	incomplete	incomplete	incomplete	incomplete	incomplete	incomplete	incomplete	incomplete	incomplete	incomplete
	M00014	Glucuronate pathway (uronate pathway)	0
	M00630	D-Galacturonate degradation (fungi), D-galacturonate => glycerol	0
	M00631	D-Galacturonate degradation (bacteria), D-galacturonate => pyruvate + D-glyceraldehyde 3P	11.7
	M00061	D-Glucuronate degradation, D-glucuronate => pyruvate + D-glyceraldehyde 3P	17.6
	M00081	Pectin degradation	0
C Fatty acid metabolism
	M00082	Fatty acid biosynthesis, initiation	75.5	complete	complete	1 block missing	1 block missing	complete	complete	complete	complete	complete	complete	complete	complete
	M00083	Fatty acid biosynthesis, elongation	86.5	complete	complete	complete	complete	1 block missing	complete	complete	complete	complete	complete	complete	complete
	M00085	Fatty acid biosynthesis, elongation, mitochondria	0
	M00415	Fatty acid biosynthesis, elongation, endoplasmic reticulum	0
	M00113	Jasmonic acid biosynthesis	0
	M00086	beta-Oxidation, acyl-CoA synthesis	68.3	complete	complete	complete	complete	complete	complete	complete	complete	complete	complete	complete	complete
	M00087	beta-Oxidation	23.4	1 block missing	1 block missing	1 block missing	1 block missing	1 block missing	1 block missing	1 block missing	1 block missing	1 block missing	1 block missing	1 block missing	1 block missing
	M00088	Ketone body biosynthesis, acetyl-CoA => acetoacetate/3-hydroxybutyrate/acetone	0.1	incomplete	incomplete	incomplete	incomplete	incomplete	incomplete	incomplete	incomplete	incomplete	incomplete	incomplete	incomplete
C Lipid metabolism
	M00089	Triacylglycerol biosynthesis	0	2 blocks missing	2 blocks missing	2 blocks missing	2 blocks missing	2 blocks missing	2 blocks missing	2 blocks missing	2 blocks missing	2 blocks missing	2 blocks missing	2 blocks missing	2 blocks missing
	M00098	Acylglycerol degradation	0.3
	M00090	Phosphatidylcholine (PC) biosynthesis, choline => PC	0
	M00091	Phosphatidylcholine (PC) biosynthesis, PE => PC	5.7
	M00092	Phosphatidylethanolamine (PE) biosynthesis, ethanolamine => PE	0
	M00093	Phosphatidylethanolamine (PE) biosynthesis, PA => PS => PE	65.5	complete	complete	complete	complete	complete	complete	complete	complete	complete	complete	complete	complete
	M00130	Inositol phosphate metabolism, PI=> PIP2 => Ins(1,4,5)P3 => Ins(1,3,4,5)P4	0
	M00131	Inositol phosphate metabolism, Ins(1,3,4,5)P4 => Ins(1,3,4)P3 => myo-inositol	0	incomplete	incomplete			incomplete	incomplete	incomplete	incomplete	incomplete	incomplete	incomplete	incomplete
	M00132	Inositol phosphate metabolism, Ins(1,3,4)P3 => phytate	0
	M00094	Ceramide biosynthesis	0
	M00066	Lactosylceramide biosynthesis	0
	M00067	Sulfoglycolipids biosynthesis, ceramide/1-alkyl-2-acylglycerol => sulfatide/seminolipid	0
	M00099	Sphingosine biosynthesis	0
	M00100	Sphingosine degradation	0
C Lipopolysaccharide metabolism
	M00060	Lipopolysaccharide biosynthesis, KDO2-lipid A	12.6	incomplete	incomplete	incomplete	incomplete	incomplete	incomplete	incomplete	incomplete	incomplete	incomplete	incomplete	incomplete
	M00063	CMP-KDO biosynthesis	40.3
	M00064	ADP-L-glycero-D-manno-heptose biosynthesis	20.3			incomplete	incomplete						incomplete	incomplete
	M00080	Lipopolysaccharide biosynthesis, inner core => outer core => O-antigen	1.4
C Sugar metabolism
	M00549	Nucleotide sugar biosynthesis, glucose => UDP-glucose	49.6
	M00554	Nucleotide sugar biosynthesis, galactose => UDP-galactose	38.3
	M00565	Trehalose biosynthesis, D-glucose 1P => trehalose	34
C Glycan metabolism
	M00055	N-glycan precursor biosynthesis	0
	M00072	N-glycosylation by oligosaccharyltransferase	0
	M00073	N-glycan precursor trimming	0
	M00074	N-glycan biosynthesis, high-mannose type	0
	M00075	N-glycan biosynthesis, complex type	0
	M00056	O-glycan biosynthesis, mucin type core	0
	M00070	Glycosphingolipid biosynthesis, lacto-series, LacCer => Lc4Cer	0
	M00071	Glycosphingolipid biosynthesis, neolacto-series, LacCer => nLc4Cer	0
	M00068	Glycosphingolipid biosynthesis, globo-series, LacCer => Gb4Cer	0
	M00069	Glycosphingolipid biosynthesis, ganglio series, LacCer => GT3	0
	M00065	GPI-anchor biosynthesis, core oligosaccharide	0
C Glycosaminoglycan metabolism
	M00057	Glycosaminoglycan biosynthesis, linkage tetrasaccharide	0
	M00058	Glycosaminoglycan biosynthesis, chondroitin sulfate backbone	0
	M00059	Glycosaminoglycan biosynthesis, heparan sulfate backbone	0
	M00076	Dermatan sulfate degradation	0
	M00077	Chondroitin sulfate degradation	0
	M00078	Heparan sulfate degradation	0
	M00079	Keratan sulfate degradation	0
C Terpenoid backbone biosynthesis
	M00095	C5 isoprenoid biosynthesis, mevalonate pathway	0.3	incomplete	incomplete	incomplete	incomplete	incomplete	incomplete	incomplete	incomplete	incomplete	incomplete	incomplete	incomplete
	M00096	C5 isoprenoid biosynthesis, non-mevalonate pathway	26.3	incomplete	incomplete	incomplete	incomplete	incomplete	incomplete	incomplete	incomplete	incomplete	incomplete	incomplete	incomplete
	M00364	C10-C20 isoprenoid biosynthesis, bacteria	41.2	1 block missing	1 block missing	1 block missing	1 block missing	1 block missing	1 block missing	1 block missing	1 block missing	1 block missing	1 block missing	1 block missing	1 block missing
	M00365	C10-C20 isoprenoid biosynthesis, archaea	8.9
	M00366	C10-C20 isoprenoid biosynthesis, plants	0
	M00367	C10-C20 isoprenoid biosynthesis, non-plant eukaryotes	0
C Sterol biosynthesis
	M00101	Cholesterol biosynthesis, squalene 2,3-epoxide => cholesterol	0
	M00102	Ergocalciferol biosynthesis	0
	M00103	Cholecalciferol biosynthesis	0
	M00104	Bile acid biosynthesis, cholesterol => cholate/chenodeoxycholate	0
	M00106	Conjugated bile acid biosynthesis, cholate => taurocholate/glycocholate	0
	M00107	Steroid hormone biosynthesis, cholesterol => prognenolone => progesterone	0
	M00108	C21-Steroid hormone biosynthesis, progesterone => corticosterone/aldosterone	0
	M00109	C21-Steroid hormone biosynthesis, progesterone => cortisol/cortisone	0
	M00110	C19/C18-Steroid hormone biosynthesis, pregnenolone => androstenedione => estrone	0
C Other terpenoid biosynthesis
	M00097	beta-Carotene biosynthesis, GGAP => beta-carotene	0	incomplete	incomplete	incomplete	incomplete	incomplete	incomplete	incomplete	incomplete	incomplete	incomplete	incomplete	incomplete
	M00372	Abscisic acid biosynthesis, beta-carotene => abscisic acid	0
	M00371	Castasterone biosynthesis, campesterol => castasterone	0
B
B Nucleotide and amino acid metabolism
C Purine metabolism
	M00048	Inosine monophosphate biosynthesis, PRPP + glutamine => IMP	69.2	complete	complete	complete	complete	1 block missing	complete	complete	complete	complete	complete	complete	complete
	M00049	Adenine ribonucleotide biosynthesis, IMP => ADP,ATP	89.1	complete	complete	1 block missing	1 block missing	complete	complete	complete	complete	complete	complete	complete	complete
	M00050	Guanine ribonucleotide biosynthesis IMP => GDP,GTP	88.2	complete	complete	complete	complete	complete	complete	complete	complete	complete	complete	complete	complete
	M00546	Purine degradation, xanthine => urea	2.3
C Pyrimidine metabolism
	M00051	Uridine monophosphate biosynthesis, glutamine (+ PRPP) => UMP	16.4	1 block missing	1 block missing	1 block missing	2 blocks missing	1 block missing	1 block missing	1 block missing	1 block missing	1 block missing	1 block missing	1 block missing	1 block missing
	M00052	Pyrimidine ribonucleotide biosynthesis, UMP => UDP/UTP,CDP/CTP	76.8	complete	complete	complete	complete	1 block missing	complete	complete	complete	complete	complete	complete	complete
	M00053	Pyrimidine deoxyribonuleotide biosynthesis, CDP/CTP => dCDP/dCTP,dTDP/dTTP	17.5	1 block missing	1 block missing	2 blocks missing	2 blocks missing	incomplete	1 block missing	1 block missing	1 block missing	1 block missing	1 block missing	1 block missing	1 block missing
	M00046	Pyrimidine degradation, uracil => beta-alanine, thymine => 3-aminoisobutanoate	0
C Serine and threonine metabolism
	M00020	Serine biosynthesis, glycerate-3P => serine	47.4
	M00018	Threonine biosynthesis, aspartate => homoserine => threonine	76.8	incomplete	incomplete	incomplete	incomplete	incomplete	incomplete	incomplete	incomplete	incomplete	incomplete	incomplete	incomplete
	M00555	Betaine biosynthesis, choline => betaine	21.4
C Cysteine and methionine metabolism
	M00021	Cysteine biosynthesis, serine => cysteine	75.1
	M00338	Cysteine biosynthesis, homocysteine + serine => cysteine	9.7
	M00609	Cysteine biosynthesis, methionine => cysteine	3.6	incomplete	incomplete	incomplete	incomplete	incomplete	incomplete	incomplete	incomplete	incomplete	incomplete	incomplete	incomplete
	M00017	Methionine biosynthesis, apartate => homoserine => methionine	19	incomplete	incomplete	incomplete	incomplete	incomplete	incomplete	incomplete	incomplete	incomplete	incomplete	incomplete	incomplete
	M00034	Methionine salvage pathway	10.2	incomplete	incomplete	incomplete	incomplete	incomplete	incomplete	incomplete	incomplete	incomplete	incomplete	incomplete	incomplete
	M00035	Methionine degradation	8.7	incomplete	incomplete	incomplete	incomplete	incomplete	incomplete	incomplete	incomplete	incomplete	incomplete	incomplete	incomplete
	M00368	Ethylene biosynthesis, methionine => ethylene	0	2 blocks missing	2 blocks missing	2 blocks missing	2 blocks missing	2 blocks missing	2 blocks missing	2 blocks missing	2 blocks missing	2 blocks missing	2 blocks missing	2 blocks missing	2 blocks missing
C Branched-chain amino acid metabolism
	M00019	Valine/isoleucine biosynthesis, pyruvate => valine / 2-oxobutanoate => isoleucine	71.8
	M00535	Isoleucine biosynthesis, pyruvate => 2-oxobutanoate	2.1
	M00570	Isoleucine biosynthesis, threonine => 2-oxobutanoate => isoleucine	65.3	incomplete	incomplete	incomplete	incomplete	incomplete	incomplete	incomplete	incomplete	incomplete	incomplete	incomplete	incomplete
	M00432	Leucine biosynthesis, 2-oxoisovalerate => 2-oxoisocaproate	73.7
	M00036	Leucine degradation, leucine => acetoacetate + acetyl-CoA	6.9	incomplete	incomplete	incomplete	incomplete	incomplete	incomplete	incomplete	incomplete	incomplete	incomplete	incomplete	incomplete
C Lysine metabolism
	M00016	Lysine biosynthesis, succinyl-DAP pathway, aspartate => lysine	42.9	2 blocks missing	2 blocks missing	2 blocks missing	incomplete	2 blocks missing	2 blocks missing	2 blocks missing	2 blocks missing	2 blocks missing	2 blocks missing	2 blocks missing	2 blocks missing
	M00525	Lysine biosynthesis, acetyl-DAP pathway, aspartate => lysine	7.1	incomplete	incomplete	incomplete	incomplete	incomplete	incomplete	incomplete	incomplete	incomplete	incomplete	incomplete	incomplete
	M00526	Lysine biosynthesis, DAP dehydrogenase pathway, aspartate => lysine	4.6	2 blocks missing	2 blocks missing	2 blocks missing	2 blocks missing	2 blocks missing	2 blocks missing	2 blocks missing	2 blocks missing	2 blocks missing	2 blocks missing	2 blocks missing	2 blocks missing
	M00527	Lysine biosynthesis, DAP aminotransferase pathway, aspartate => lysine	10.1	2 blocks missing	2 blocks missing	2 blocks missing	2 blocks missing	2 blocks missing	2 blocks missing	2 blocks missing	2 blocks missing	2 blocks missing	2 blocks missing	2 blocks missing	2 blocks missing
	M00030	Lysine biosynthesis, AAA pathway, 2-oxoglutarate => 2-aminoadipate => lysine	0
	M00433	Lysine biosynthesis, 2-oxoglutarate => 2-oxoadipate	0.7
	M00031	Lysine biosynthesis, mediated by LysW, 2-aminoadipate => lysine	0.9
	M00032	Lysine degradation, lysine => saccharopine => acetoacetyl-CoA	0	incomplete	incomplete	incomplete	incomplete	incomplete	incomplete	incomplete	incomplete	incomplete	incomplete	incomplete	incomplete
C Arginine and proline metabolism
	M00015	Proline biosynthesis, glutamate => proline	74
	M00028	Ornithine biosynthesis, glutamate => ornithine	61.8
	M00763	Ornithine biosynthesis, mediated by LysW, glutamate => ornithine	0
	M00029	Urea cycle	0
C Histidine metabolism
	M00026	Histidine biosynthesis, PRPP => histidine	43.1
	M00045	Histidine degradation, histidine => N-formiminoglutamate => glutamate	26.9
C Aromatic amino acid metabolism
	M00022	Shikimate pathway, phosphoenolpyruvate + erythrose-4P => chorismate	79.6	incomplete	incomplete	incomplete	incomplete	incomplete	incomplete	incomplete	incomplete	incomplete	incomplete	incomplete	incomplete
	M00023	Tryptophan biosynthesis, chorismate => tryptophan	63
	M00024	Phenylalanine biosynthesis, chorismate => phenylalanine	25.6
	M00025	Tyrosine biosynthesis, chorismate => tyrosine	18.8
	M00040	Tyrosine biosynthesis, prephanate => pretyrosine => tyrosine	3.1
	M00042	Catecholamine biosynthesis, tyrosine => dopamine => noradrenaline => adrenaline	0
	M00043	Thyroid hormone biosynthesis, tyrosine => triiodothyronine/thyroxine	0
	M00044	Tyrosine degradation, tyrosine => homogentisate	0
	M00533	Homoprotocatechuate degradation, homoprotocatechuate => 2-oxohept-3-enedioate	9.1
	M00545	Trans-cinnamate degradation, trans-cinnamate => acetyl-CoA	4
	M00350	Capsaicin biosynthesis, L-Phenylalanine => Capsaicin	0
	M00037	Melatonin biosynthesis, tryptophan => serotonin => melatonin	0
	M00038	Tryptophan metabolism, tryptophan => kynurenine => 2-aminomuconate	0.2
C Other amino acid metabolism
	M00033	Ectoine biosynthesis, aspartate => ectoine	6.7	incomplete	incomplete	incomplete	incomplete	incomplete	incomplete	incomplete	incomplete	incomplete	incomplete	incomplete	incomplete
	M00027	GABA (gamma-Aminobutyrate) shunt	11.4	2 blocks missing	2 blocks missing	2 blocks missing	2 blocks missing	2 blocks missing	2 blocks missing	2 blocks missing	2 blocks missing	2 blocks missing	2 blocks missing	2 blocks missing	2 blocks missing
	M00047	Creatine pathway	0
C Cofactor and vitamin biosynthesis
	M00127	Thiamine biosynthesis, AIR => thiamine-P/thiamine-2P	15.1	1 block missing	1 block missing	1 block missing		1 block missing	1 block missing	1 block missing	1 block missing	1 block missing	1 block missing	1 block missing	1 block missing
	M00125	Riboflavin biosynthesis, GTP => riboflavin/FMN/FAD	79.5	complete	complete	complete	complete	complete	complete	complete	complete	complete	complete	complete	complete
	M00124	Pyridoxal biosynthesis, erythrose-4P => pyridoxal-5P	14.3	incomplete	incomplete	incomplete	incomplete	incomplete	incomplete	incomplete	incomplete	incomplete	incomplete	incomplete	incomplete
	M00115	NAD biosynthesis, aspartate => NAD	54.2	complete	complete	complete	1 block missing	complete	complete	complete	complete	complete	complete	complete	complete
	M00622	Nicotinate degradation, nicotinate => fumarate	2.2
	M00119	Pantothenate biosynthesis, valine/L-aspartate => pantothenate	36.4
	M00120	Coenzyme A biosynthesis, pantothenate => CoA	83.3	complete	complete	1 block missing	complete	complete	complete	complete	complete	complete	complete	complete	complete
	M00572	Pimeloyl-ACP biosynthesis, BioC-BioH pathway, malonyl-ACP => pimeloyl-ACP	21.5	1 block missing	1 block missing	1 block missing	1 block missing	2 blocks missing	1 block missing	1 block missing	1 block missing	1 block missing	1 block missing	1 block missing	1 block missing
	M00123	Biotin biosynthesis, pimeloyl-ACP/CoA => biotin	57.2
	M00573	Biotin biosynthesis, BioI pathway, long-chain-acyl-ACP => pimeloyl-ACP => biotin	1.4
	M00577	Biotin biosynthesis, BioW pathway, pimelate => pimeloyl-CoA => biotin	5.3
	M00126	Tetrahydrofolate biosynthesis, GTP => THF	33.2	2 blocks missing	2 blocks missing	2 blocks missing	2 blocks missing	2 blocks missing	2 blocks missing	2 blocks missing	2 blocks missing	2 blocks missing	2 blocks missing	2 blocks missing	2 blocks missing
	M00121	Heme biosynthesis, glutamate => protoheme/siroheme	15.5	2 blocks missing	2 blocks missing	incomplete	2 blocks missing	incomplete	2 blocks missing	2 blocks missing	2 blocks missing	2 blocks missing	2 blocks missing	2 blocks missing	2 blocks missing
	M00129	Ascorbate biosynthesis, animals, glucose-1P => ascorbate	0
	M00114	Ascorbate biosynthesis, plants, glucose-6P => ascorbate	0
	M00550	Ascorbate degradation, ascorbate => D-xylulose-5P	5.6
	M00112	Tocopherol/tocotorienol biosynthesis	1
	M00122	Cobalamin biosynthesis, cobinamide => cobalamin	20.3
	M00117	Ubiquinone biosynthesis, prokaryotes, chorismate => ubiquinone	13.3	incomplete	incomplete	incomplete	incomplete	incomplete	incomplete	incomplete	incomplete	incomplete	incomplete	incomplete	incomplete
	M00128	Ubiquinone biosynthesis, eukaryotes, 4-hydroxybenzoate => ubiquinone	0	incomplete	incomplete	incomplete	incomplete	incomplete	incomplete	incomplete	incomplete	incomplete	incomplete	incomplete	incomplete
	M00116	Menaquinone biosynthesis, chorismate => menaquinone	9.6	incomplete	incomplete	incomplete	incomplete	incomplete	incomplete	incomplete	incomplete	incomplete	incomplete	incomplete	incomplete
	M00118	Glutathione biosynthesis, glutamate => glutathione	36.7	complete	complete	complete	complete	complete	complete	complete	complete	complete	complete	complete	complete
	M00140	C1-unit interconversion, prokaryotes	34.3	1 block missing	1 block missing	1 block missing	1 block missing	1 block missing	1 block missing	1 block missing	1 block missing	1 block missing	1 block missing	1 block missing	1 block missing
	M00141	C1-unit interconversion, eukaryotes	0.1	1 block missing	1 block missing	1 block missing	1 block missing	1 block missing	1 block missing	1 block missing	1 block missing	1 block missing	1 block missing	1 block missing	1 block missing
C Polyamine biosynthesis
	M00133	Polyamine biosynthesis, arginine => agmatine => putrescine => spermidine	13.1
	M00134	Polyamine biosynthesis, arginine => ornithine => putrescine	6.2
	M00135	GABA biosynthesis, eukaryotes, putrescine => GABA	5.3
	M00136	GABA biosynthesis, prokaryotes, putrescine => GABA	3.8
B
B Secondary metabolism
C Aromatics degradation
	M00538	Toluene degradation, toluene => benzoate	0.1
	M00537	Xylene degradation, xylene => methylbenzoate	0
	M00419	Cymene degradation, p-cymene => p-cumate	0.1
	M00547	Benzene/toluene degradation, benzene => catechol / toluene => 3-methylcatechol	0.1
	M00548	Benzene degradation, benzene => catechol	1.4
	M00551	Benzoate degradation, benzoate => catechol / methylbenzoate => methylcatechol	7.4
	M00637	Anthranilate degradation, anthranilate => catechol	3.8
	M00568	Catechol ortho-cleavage, catechol => 3-oxoadipate	8.4
	M00569	Catechol meta-cleavage, catechol => acetyl-CoA / 4-methylcatechol => propanoyl-CoA	2.4
	M00539	Cumate degradation, p-cumate => 2-oxopent-4-enoate + 2-methylpropanoate	0.2
	M00543	Biphenyl degradation, biphenyl => 2-oxopent-4-enoate + benzoate	0.1
	M00544	Carbazole degradation, carbazole => 2-oxopent-4-enoate + anthranilate	0.1
	M00418	Toluene degradation, anaerobic, toluene => benzoyl-CoA	0.1
	M00541	Benzoyl-CoA degradation, benzoyl-CoA => 3-hydroxypimeloyl-CoA	0.3
	M00540	Benzoate degradation, cyclohexanecarboxylic acid =>pimeloyl-CoA	0.1
	M00534	Naphthalene degradation, naphthalene => salicylate	0.1
	M00638	Salicylate degradation, salicylate => gentisate	1.1
	M00624	Terephthalate degradation, terephthalate => 3,4-dihydroxybenzoate	0.1
	M00623	Phthalate degradation, phthalate => protocatechuate	0.4
	M00636	Phthalate degradation, phthalate => protocatechuate	0.2
C Biosynthesis of secondary metabolites
	M00039	Monolignol biosynthesis, phenylalanine/tyrosine => monolignol	0
	M00137	Flavanone biosynthesis, phenylalanine => naringenin	0
	M00138	Flavonoid biosynthesis, naringenin => pelargonidin	0
	M00369	Cyanogenic glycoside biosynthesis, tyrosine => dhurrin	0
	M00370	Glucosinolate biosynthesis, tryptophan => glucobrassicin	0
	M00661	Paspaline biosynthesis, geranylgeranyl-PP + indoleglycerol phosphate => paspaline	0
	M00672	Penicillin biosynthesis, aminoadipate + cycteine + valine => penicillin	0
	M00673	Cephamycin C biosynthesis, aminoadipate + cycteine + valine => cephamycin C	0.1
	M00675	Carbapenem-3-carboxylate biosynthesis, pyrroline-5-carboxylate + malonyl-CoA => carbapenem-3-carboxylate	0.1
	M00736	Nocardicin A biosynthesis, L-pHPG + arginine + serine => nocardicin A	0
	M00674	Clavaminate biosynthesis, arginine + glyceraldehyde-3P => clavaminate	0.1
A Structural complex
B
B Energy metabolism
C Photosynthesis
	M00161	Photosystem II	2.4
	M00163	Photosystem I	2.4
	M00597	Anoxygenic photosystem II	1.5
	M00598	Anoxygenic photosystem I	0.3
C ATP synthesis
	M00144	NADH:quinone oxidoreductase, prokaryotes	48	complete	complete			complete	complete	complete	complete	complete	complete	complete	complete
	M00145	NAD(P)H:quinone oxidoreductase, chloroplasts and cyanobacteria	2.4
	M00142	NADH:ubiquinone oxidoreductase, mitochondria	0
	M00143	NADH dehydrogenase (ubiquinone) Fe-S protein/flavoprotein complex, mitochondria	0
	M00146	NADH dehydrogenase (ubiquinone) 1 alpha subcomplex	0
	M00147	NADH dehydrogenase (ubiquinone) 1 beta subcomplex	0
	M00149	Succinate dehydrogenase, prokaryotes	43	complete	complete	complete	complete	complete	complete	complete	complete	complete	complete	complete	complete
	M00150	Fumarate reductase, prokaryotes	14.1
	M00148	Succinate dehydrogenase (ubiquinone)	0
	M00162	Cytochrome b6f complex	1.8
	M00151	Cytochrome bc1 complex respiratory unit	41.8	complete	complete	complete	complete	complete	complete	complete	complete	complete	complete	complete	complete
	M00152	Cytochrome bc1 complex	0	1 block missing	1 block missing	1 block missing	1 block missing	1 block missing	1 block missing	1 block missing	1 block missing	1 block missing	1 block missing	1 block missing	1 block missing
	M00154	Cytochrome c oxidase	0	1 block missing	1 block missing	1 block missing	1 block missing	1 block missing	1 block missing	1 block missing	1 block missing	1 block missing	1 block missing	1 block missing	1 block missing
	M00155	Cytochrome c oxidase, prokaryotes	42.6	complete	complete	complete	complete	complete	complete	complete	complete	complete	complete	complete	complete
	M00153	Cytochrome d ubiquinol oxidase	67.2	complete	complete	complete	complete	complete	complete	complete	complete	complete	complete	complete	complete
	M00417	Cytochrome o ubiquinol oxidase	26.9
	M00416	Cytochrome aa3-600 menaquinol oxidase	7.3
	M00156	Cytochrome c oxidase, cbb3-type	17.9
	M00157	F-type ATPase, prokaryotes and chloroplasts	91.5	complete	complete	complete	complete	complete	complete	complete	complete	complete	complete	complete	complete
	M00158	F-type ATPase, eukaryotes	0
	M00159	V/A-type ATPase, prokaryotes	5.4
	M00160	V-type ATPase, eukaryotes	0
B
B Genetic information processing
C DNA polymerase
	M00260	DNA polymerase III complex, bacteria	84.3	complete	complete	complete	complete	complete	complete	complete	complete	complete	complete	complete	complete
	M00264	DNA polymerase II complex, archaea	0
	M00261	DNA polymerase alpha / primase complex	0
	M00262	DNA polymerase delta complex	0
	M00263	DNA polymerase epsilon complex	0
	M00293	DNA polymerase zeta complex	0
	M00294	DNA polymerase gamma complex	0
C Replication system
	M00284	Origin recognition complex	0
	M00285	MCM complex	0
	M00286	GINS complex	0
	M00288	RPA complex	0
	M00289	RF-C complex	0
	M00424	Shelterin complex	0
C Repair system
	M00296	BER complex	0
	M00290	Holo-TFIIH complex	0
	M00291	MRN complex	0
	M00292	MRX complex	0
	M00297	DNA-PK complex	0
	M00295	BRCA1-associated genome surveillance complex (BASC)	0
	M00413	FA core complex	0
	M00414	Bloom's syndrome complex	0
C RNA polymerase
	M00183	RNA polymerase, bacteria	82.8	complete	complete	complete	complete	complete	complete	complete	complete	complete	complete	complete	complete
	M00184	RNA polymerase, archaea	0
	M00180	RNA polymerase II, eukaryotes	0
	M00181	RNA polymerase III, eukaryotes	0
	M00182	RNA polymerase I, eukaryotes	0
C Spliceosome
	M00351	Spliceosome, U1-snRNP	0
	M00352	Spliceosome, U2-snRNP	0
	M00354	Spliceosome, U4/U6.U5 tri-snRNP	0
	M00355	Spliceosome, 35S U5-snRNP	0
	M00353	Spliceosome, Prp19/CDC5L complex	0
	M00396	Lsm 2-8 complex	0
	M00397	Lsm 1-7 complex	0
	M00398	Sm core complex	0
	M00399	Cap binding complex	0
C RNA processing
	M00425	H/ACA ribonucleoprotein complex	0
	M00426	Survival motor neuron (SMN) complex	0
	M00427	Nuclear pore complex	0
	M00428	eIF4F complex	0
	M00430	Exon junction complex (EJC)	0
	M00405	THC complex	0
	M00406	TREX complex	0
	M00390	Exosome, archaea	0
	M00391	Exosome, eukaryotes	0
	M00392	Ski complex	0
	M00393	TRAMP complex	0
	M00394	RNA degradosome	20.6	1 block missing	1 block missing	1 block missing	1 block missing	1 block missing	1 block missing	1 block missing	1 block missing	1 block missing	1 block missing	1 block missing	1 block missing
	M00395	Decapping complex	0
C Ribosome
	M00178	Ribosome, bacteria	96.4	complete	complete	complete	1 block missing	complete	complete	complete	complete	complete	complete	complete	complete
	M00179	Ribosome, archaea	0	1 block missing	1 block missing	1 block missing	1 block missing	1 block missing	1 block missing	1 block missing	1 block missing	1 block missing	1 block missing	1 block missing	1 block missing
	M00177	Ribosome, eukaryotes	0
C Proteasome
	M00340	Proteasome, 20S core particle	0
	M00341	Proteasome, 19S regulatory particle (PA700)	0
	M00337	Immunoproteasome	0
	M00342	Bacterial proteasome	6.1
	M00343	Archaeal proteasome	0
C Ubiquitin system
	M00379	SCF-MET30 complex	0
	M00380	SCF-BTRC complex	0
	M00381	SCF-SKP2 complex	0
	M00382	SCF-FBS complex	0
	M00407	SCF-CDC4 complex	0
	M00411	SCF-GRR1 complex	0
	M00383	ECV complex	0
	M00384	Cul3-SPOP complex	0
	M00385	Cul4-DDB1-DDB2 complex	0
	M00386	Cul4-DDB1-CSA complex	0
	M00387	SCF-FBW7 complex	0
	M00388	ECS complex	0
	M00389	APC/C complex	0
C Protein processing
	M00400	p97-Ufd1-Npl4 complex	0
	M00401	Sec61 complex	0
	M00402	Translocon-associated protein (TRAP) complex	0
	M00403	HRD1/SEL1 ERAD complex	0
	M00404	COPII complex	0
	M00408	ESCRT-0 complex	0
	M00409	ESCRT-I complex	0
	M00410	ESCRT-II complex	0
	M00412	ESCRT-III complex	0
B
B Environmental information processing
C Mineral and organic ion transport system
	M00185	Sulfate transport system	35.4
	M00189	Molybdate transport system	53.8
	M00423	Molybdate/tungstate transport system	0.9
	M00186	Tungstate transport system	9.2
	M00438	Nitrate/nitrite transport system	12.6
	M00321	Bicarbonate transport system	1.2
	M00188	NitT/TauT family transport system	42
	M00435	Taurine transport system	15.8
	M00436	Sulfonate transport system	27.2
	M00437	Phthalate transport system	0.1
	M00190	Iron(III) transport system	41
	M00191	Thiamine transport system	18.2
	M00299	Spermidine/putrescine transport system	40.3
	M00300	Putrescine transport system	22.8
	M00193	Putative spermidine/putrescine transport system	24.8
	M00301	Mannopine transport system	1.3
	M00302	2-Aminoethylphosphonate transport system	5.9
	M00208	Glycine betaine/proline transport system	35.8
	M00209	Osmoprotectant transport system	47.7
	M00442	Putative hydroxymethylpyrimidine transport system	6.5
	M00192	Putative thiamine transport system	7.3
C Saccharide, polyol, and lipid transport system
	M00194	Maltose/maltodextrin transport system	12
	M00196	Raffinose/stachyose/melibiose transport system	16.3
	M00201	alpha-Glucoside transport system	55.8
	M00203	Glucose/arabinose transport system	0
	M00605	Glucose/mannose transport system	11.1
	M00204	Trehalose/maltose transport system	3.3
	M00604	Trehalose transport system	0.3
	M00205	N-Acetylglucosamine transport system	2.7
	M00206	Cellobiose transport system	3.7
	M00606	N,N'-Diacetylchitobiose transport system	2
	M00601	Putative chitobiose transport system	3.1
	M00213	L-Arabinose transport system	11
	M00199	L-Arabinose/lactose transport system	4.1
	M00202	Oligogalacturonide transport system	4.4
	M00600	alpha-1,4-Digalacturonate transport system	2.1
	M00603	Putative aldouronate transport system	11.8
	M00214	Methyl-galactoside transport system	12.9
	M00215	D-Xylose transport system	16.7
	M00619	Xylobiose transport system	0.4
	M00216	Multiple sugar transport system	8.8
	M00217	D-Allose transport system	1.9
	M00218	Fructose transport system	3.5
	M00219	AI-2 transport system	7.7
	M00220	Rhamnose transport system	5.4
	M00212	Ribose transport system	38.7
	M00590	Erythritol transport system	5.5
	M00591	Putative xylitol transport system	4
	M00592	Inositol transport system	2.7
	M00593	Inositol transport system	5.5
	M00599	Inositol-phosphate transport system	1
	M00197	Putative fructooligosaccharide transport system	0.7
	M00607	Glycerol transport system	6.1
	M00198	Putative sn-glycerol-phosphate transport system	23.7
	M00200	Putative sorbitol/mannitol transport system	9.9
	M00602	Arabinosaccharide transport system	2.7
	M00669	gamma-Hexachlorocyclohexane transport system	19.2	1 block missing	1 block missing	1 block missing	1 block missing	1 block missing	1 block missing	1 block missing	1 block missing	1 block missing	1 block missing	1 block missing	1 block missing
	M00210	Phospholipid transport system	36.5	complete	complete	complete	complete	complete	complete	complete	complete	complete	complete	complete	complete
	M00670	Mce transport system	4.3	1 block missing	1 block missing	1 block missing	1 block missing	1 block missing	1 block missing	1 block missing	1 block missing	1 block missing	1 block missing	1 block missing	1 block missing
	M00491	arabinogalactan oligomer/maltooligosaccharide transport system	23.3
	M00207	Putative multiple sugar transport system	42.8
	M00221	Putative simple sugar transport system	30.9
	M00211	Putative ABC transport system	24.5
C Phosphate and amino acid transport system
	M00222	Phosphate transport system	80	complete	complete			complete	complete	complete	complete	complete	complete	complete	complete
	M00223	Phosphonate transport system	29.5
	M00225	Lysine/arginine/ornithine transport system	9.4
	M00226	Histidine transport system	13
	M00227	Glutamine transport system	12.3
	M00229	Arginine transport system	12.5
	M00230	Glutamate/aspartate transport system	17.9	complete	complete	complete		complete	complete	complete	complete	complete	complete	complete	complete
	M00231	Octopine/nopaline transport system	1.7
	M00232	General L-amino acid transport system	15.7
	M00233	Glutamate transport system	7.6
	M00234	Cystine transport system	25.2
	M00585	L-Cystine transport system	5.5
	M00235	Arginine/ornithine transport system	4.4
	M00587	Arginine/lysine/histidine/glutamine transport system	0.5
	M00589	Putative lysine transport system	6.9
	M00237	Branched-chain amino acid transport system	48.1	complete	complete	complete	complete	complete	complete	complete	complete	complete	complete	complete	complete
	M00322	Neutral amino acid transport system	1.4
	M00323	Urea transport system	20.7
	M00238	D-Methionine transport system	62.4
	M00228	Putative glutamine transport system	11.4
	M00586	Putative amino-acid transport system	5.4
	M00236	Putative polar amino acid transport system	66.6
C Peptide and nickel transport system
	M00439	Oligopeptide transport system	46.4
	M00324	Dipeptide transport system	21.1
	M00566	Dipeptide transport system, Firmicutes	2
	M00739	Cationic peptide transport system	14.1
	M00440	Nickel transport system	9.7
	M00348	Glutathione transport system	11.5
	M00239	Peptides/nickel transport system	59.6
	M00349	Microcin C transport system	24.2
C Metallic cation, iron-siderophore and vitamin B12 transport system
	M00240	Iron complex transport system	71.3
	M00241	Vitamin B12 transport system	10.4
	M00316	Manganese transport system	2.7
	M00242	Zinc transport system	55.1
	M00318	Iron/zinc/copper transport system	9.6
	M00317	Manganese/iron transport system	11.4
	M00319	Manganese/zinc/iron transport system	10.3
	M00243	Manganese/iron transport system	1.4
	M00245	Cobalt/nickel transport system	15.6
	M00246	Nickel transport system	17.7
	M00581	Biotin transport system	7.8
	M00582	Energy-coupling factor transport system	38.2
	M00244	Putative zinc/manganese transport system	23.7
	M00247	Putative ABC transport system	24.3
C ABC-2 type and other transport systems
	M00298	Multidrug/hemolysin transport system	6
	M00249	Capsular polysaccharide transport system	9.9
	M00250	Lipopolysaccharide transport system	19
	M00320	Lipopolysaccharide export system	55.2
	M00251	Teichoic acid transport system	10.6
	M00252	Lipooligosaccharide transport system	8.8
	M00253	Sodium transport system	7.1
	M00762	Copper-processing system	7.6
	M00583	Putative peptide transport system	2.1
	M00257	Hemin transport system	2.1
	M00634	Oleandomycin transport system	1.6
	M00747	Bacitracin transport system	2.9
	M00314	Bacitracin transport system	4.9
	M00731	Bacitracin transport system	1.9
	M00732	Cationic antimicrobial peptide transport system	1.9
	M00224	Fluoroquinolone transport system	2.8
	M00255	Lipoprotein-releasing system	54.2	complete	complete	complete	complete	complete	complete	complete	complete	complete	complete	complete	complete
	M00584	Acetoin utilization transport system	1.3
	M00259	Heme transport system	32.7
	M00256	Cell division transport system	69.3
	M00315	Uncharacterized ABC transport system	4.8
	M00258	Putative ABC transport system	80.5
	M00254	ABC-2 type transport system	86.9	complete	complete	complete	complete	complete	complete	complete	complete	complete	complete	complete	complete
C Drug efflux transporter/pump
	M00635	Tetracycline resistance, TetAB(46) transporter	1.2
	M00720	Multidrug resistance, efflux pump VexEF-TolC	4.1
	M00706	Multidrug resistance, EfrAB transporter	4.2
	M00707	Multidrug resistance, SmdAB/MdlAB transporter	9.5
	M00708	Multidrug resistance, PatAB transporter	6.5
	M00710	Multidrug resistance, efflux pump EbrAB	1.9
	M00711	Multidrug resistance, efflux pump MdtIJ	11.8
	M00712	Multidrug resistance, efflux pump YkkCD	7.1
C Phosphotransferase system (PTS)
	M00265	PTS system, glucose-specific II component	22.5
	M00267	PTS system, N-acetylglucosamine-specific II component	11.3
	M00266	PTS system, maltose and glucose-specific II component	11.5
	M00282	PTS system, D-glucosamine-specific II component	10.8
	M00269	PTS system, sucrose-specific II component	8
	M00271	PTS system, beta-glucosides-specific II component	21.3
	M00272	PTS system, arbutin-, cellobiose-, and salicin-specific II component	5.5
	M00270	PTS system, trehalose-specific II component	22.1
	M00303	PTS system, N-acetylmuramic acid-specific II component	6.1
	M00268	PTS system, arbutin-like II component	10.5
	M00273	PTS system, fructose-specific II component	44.4
	M00306	PTS system, fructose-specific II-like component	6
	M00274	PTS system, mannitol-specific II component	23.5
	M00305	PTS system, 2-O-A-mannosyl-D-glycerate-specific II component	2.5
	M00281	PTS system, lactose-specific II component	6.4
	M00275	PTS system, cellobiose-specific II component	25.1
	M00280	PTS system, glucitol/sorbitol-specific II component	12.4
	M00279	PTS system, galactitol-specific II component	14
	M00276	PTS system, mannose-specific II component	22.5
	M00764	PTS system, fructoselysine and glucoselysine-specific II component	3.1
	M00304	PTS system, fructose-specific II component	0.1
	M00278	PTS system, sorbose-specific II component	2.8
	M00277	PTS system, N-acetylgalactosamine-specific II component	8.8
	M00287	PTS system, galactosamine-specific II component	2.2
	M00610	PTS system, D-glucosaminate-specific II component	2.8
	M00283	PTS system, ascorbate-specific II component	21.2
C Bacterial secretion system
	M00325	alpha-Hemolysin/cyclolysin transport system	4.4	1 block missing	1 block missing	1 block missing	1 block missing	1 block missing	1 block missing	1 block missing	1 block missing	1 block missing	1 block missing	1 block missing	1 block missing
	M00326	RTX toxin transport system	2.4	1 block missing	1 block missing	1 block missing	1 block missing	1 block missing	1 block missing	1 block missing	1 block missing	1 block missing	1 block missing	1 block missing	1 block missing
	M00327	S-Layer protein transport system	0.1
	M00328	Hemophore/metalloprotease transport system	4
	M00329	Multiple protein transport system	0.6
	M00330	Adhesin protein transport system	15
	M00571	AlgE-type Mannuronan C-5-Epimerase transport system	0.9	1 block missing	1 block missing	1 block missing	1 block missing	1 block missing	1 block missing	1 block missing	1 block missing	1 block missing	1 block missing	1 block missing	1 block missing
	M00339	RaxAB-RaxC type I secretion system	9.5	1 block missing	1 block missing	1 block missing	1 block missing	1 block missing	1 block missing	1 block missing	1 block missing	1 block missing	1 block missing	1 block missing	1 block missing
	M00331	Type II general secretion pathway	15.2	1 block missing	1 block missing	1 block missing	1 block missing	1 block missing	1 block missing	1 block missing	1 block missing	1 block missing	1 block missing	1 block missing	1 block missing
	M00332	Type III secretion system	14.5	1 block missing	1 block missing	1 block missing	1 block missing	1 block missing	1 block missing	1 block missing	1 block missing	1 block missing	1 block missing	1 block missing	1 block missing
	M00333	Type IV secretion system	14.1	1 block missing	1 block missing	1 block missing	1 block missing	1 block missing	1 block missing	1 block missing	1 block missing	1 block missing	1 block missing	1 block missing	1 block missing
	M00334	Type VI secretion system	15.5
	M00335	Sec (secretion) system	73	1 block missing	1 block missing	1 block missing	1 block missing	1 block missing	1 block missing	1 block missing	1 block missing	1 block missing	1 block missing	1 block missing	1 block missing
	M00336	Twin-arginine translocation (Tat) system	71.4	1 block missing	1 block missing	1 block missing	1 block missing	1 block missing	1 block missing	1 block missing	1 block missing	1 block missing	1 block missing	1 block missing	1 block missing
	M00429	Competence-related DNA transformation transporter	12.2
A Functional set
B
B Metabolism
C Aminoacyl tRNA
	M00360	Aminoacyl-tRNA biosynthesis, prokaryotes	93.5	complete	complete	complete	1 block missing	1 block missing	complete	complete	complete	complete	complete	complete	complete
	M00359	Aminoacyl-tRNA biosynthesis, eukaryotes	5.2	2 blocks missing	2 blocks missing	2 blocks missing	incomplete	incomplete	2 blocks missing	2 blocks missing	2 blocks missing	2 blocks missing	2 blocks missing	2 blocks missing	2 blocks missing
C Nucleotide sugar
	M00362	Nucleotide sugar biosynthesis, prokaryotes	12.8	incomplete	incomplete	incomplete	incomplete	incomplete	incomplete	incomplete	incomplete	incomplete	incomplete	incomplete	incomplete
	M00361	Nucleotide sugar biosynthesis, eukaryotes	0.1
B
B Environmental information processing
C Two-component regulatory system
	M00434	PhoR-PhoB (phosphate starvation response) two-component regulatory system	59.3
	M00443	SenX3-RegX3 (phosphate starvation response) two-component regulatory system	10.5
	M00444	PhoQ-PhoP (magnesium transport) two-component regulatory system	15.8
	M00445	EnvZ-OmpR (osmotic stress response) two-component regulatory system	29.8
	M00446	RstB-RstA two-component regulatory system	14.5
	M00447	CpxA-CpxR (envelope stress response) two-component regulatory system	14.7
	M00448	CssS-CssR (secretion stress response) two-component regulatory system	3.1
	M00449	CreC-CreB (phosphate regulation) two-component regulatory system	11.8
	M00450	BaeS-BaeR (envelope stress response) two-component regulatory system	13.5
	M00451	BasS-BasR (antimicrobial peptide resistance) two-component regulatory system	8.7
	M00452	CusS-CusR (copper tolerance) two-component regulatory system	15.7
	M00453	QseC-QseB (quorum sensing) two-component regulatory system	9.6
	M00454	KdpD-KdpE (potassium transport) two-component regulatory system	37
	M00455	TorS-TorR (TMAO respiration) two-component regulatory system	5.9
	M00456	ArcB-ArcA (anoxic redox control) two-component regulatory system	13.2
	M00457	TctE-TctD (tricarboxylic acid transport) two-component regulatory system	13.4
	M00458	ResE-ResD (aerobic and anaerobic respiration) two-component regulatory system	9
	M00459	VicK-VicR (cell wall metabolism) two-component regulatory system	17.3
	M00460	MprB-MprA (maintenance of persistent infection) two-component regulatory system	7.7
	M00461	MtrB-MtrA (osmotic stress response) two-component regulatory system	9.1
	M00462	PrrB-PrrA (intracellular multiplication) two-component regulatory system	2.8
	M00463	TrcS-TrcR two-component regulatory system	2
	M00464	NrsS-NrsR (nickel tolerance) two-component regulatory system	0.4
	M00465	ManS-ManR (manganese homeostasis) two-component regulatory system	1.6
	M00466	NblS-NblR (photosynthesis) two-component regulatory system	0.2
	M00467	SasA-RpaAB (circadian timing mediating) two-component regulatory system	2.4
	M00468	SaeS-SaeR (staphylococcal virulence regulation) two-component regulatory system	3.8
	M00469	BceS-BceR (bacitracin transport) two-component regulatory system	2.9
	M00470	YxdK-YxdJ (antimicrobial peptide response) two-component regulatory system	1.2
	M00471	NarX-NarL (nitrate respiration) two-component regulatory system	12.9
	M00472	NarQ-NarP (nitrate respiration) two-component regulatory system	8.8
	M00473	UhpB-UhpA (hexose phosphates uptake) two-component regulatory system	10.1
	M00474	RcsC-RcsD-RcsB (capsule synthesis) two-component regulatory system	8.9
	M00475	BarA-UvrY (central carbon metabolism) two-component regulatory system	12.2
	M00476	ComP-ComA (competence) two-component regulatory system	2.3
	M00477	EvgS-EvgA (acid and drug tolerance) two-component regulatory system	7
	M00478	DegS-DegU (multicellular behavior control) two-component regulatory system	3.6
	M00479	DesK-DesR (membrane lipid fluidity regulation) two-component regulatory system	11.4
	M00480	VraS-VraR (cell-wall peptidoglycan synthesis) two-component regulatory system	2.1
	M00481	LiaS-LiaR (cell wall stress response) two-component regulatory system	11.4
	M00482	DevS-DevR (redox response) two-component regulatory system	1.4
	M00483	NreB-NreC (dissimilatory nitrate/nitrite reduction) two-component regulatory system	3.1
	M00484	YdfH-YdfI two-component regulatory system	2
	M00485	KinABCDE-Spo0FA (sporulation control) two-component regulatory system	1.3
	M00486	CitA-CitB (citrate fermentation) two-component regulatory system	8
	M00487	CitS-CitT (magnesium-citrate transport) two-component regulatory system	3.1
	M00488	DcuS-DcuR (C4-dicarboxylate metabolism) two-component regulatory system	7.3
	M00489	DctS-DctR (C4-dicarboxylate transport) two-component regulatory system	2.4
	M00490	MalK-MalR (malate transport) two-component regulatory system	4.2
	M00492	LytS-LytR two-component regulatory system	8.1
	M00493	AlgZ-AlgR (alginate production) two-component regulatory system	5.7
	M00494	NatK-NatR (sodium extrusion) two-component regulatory system	0.6
	M00495	AgrC-AgrA (exoprotein synthesis) two-component regulatory system	10.2
	M00496	ComD-ComE (competence) two-component regulatory system	0.6
	M00497	GlnL-GlnG (nitrogen regulation) two-component regulatory system	31.1
	M00498	NtrY-NtrX (nitrogen regulation) two-component regulatory system	10.4
	M00499	HydH-HydG (metal tolerance) two-component regulatory system	6.5
	M00500	AtoS-AtoC (cPHB biosynthesis) two-component regulatory system	5.6
	M00501	PilS-PilR (type 4 fimbriae synthesis) two-component regulatory system	8.6
	M00502	GlrK-GlrR (amino sugar metabolism) two-component regulatory system	11.5
	M00503	PgtB-PgtA (phosphoglycerate transport) two-component regulatory system	4.1
	M00504	DctB-DctD (C4-dicarboxylate transport) two-component regulatory system	12.3
	M00505	KinB-AlgB (alginate production) two-component regulatory system	2.6
	M00506	CheA-CheYBV (chemotaxis) two-component regulatory system	3.2
	M00507	ChpA-ChpB/PilGH (chemosensory) two-component regulatory system	2.8
	M00508	PixL-PixGH (positive phototaxis) two-component regulatory system	0.4
	M00509	WspE-WspRF (chemosensory) two-component regulatory system	3.9
	M00510	Cph1-Rcp1 (light response) two-component regulatory system	0.3
	M00511	PleC-PleD (cell fate control) two-component regulatory system	3.6
	M00662	Hk1-Rrp1 (glycerol uptake and utilization) two-component regulatory system	0.7
	M00512	CckA-CtrA/CpdR (cell cycle control) two-component regulatory system	5.1
	M00513	LuxQN/CqsS-LuxU-LuxO (quorum sensing) two-component regulatory system	0.9
	M00514	TtrS-TtrR (tetrathionate respiration) two-component regulatory system	4.6
	M00515	FlrB-FlrC (polar flagellar synthesis) two-component regulatory system	7.4
	M00516	SLN1-YPD1-SSK1/SKN7 (osmosensing) two-component regulatory system	0
	M00517	RpfC-RpfG (cell-to-cell signaling) two-component regulatory system	1.5
	M00518	GlnK-GlnL (glutamine utilization) two-component regulatory system	5.6
	M00519	YesM-YesN two-component regulatory system	9.4
	M00520	ChvG-ChvI (acidity sensing) two-component regulatory system	7
	M00521	CiaH-CiaR two-component regulatory system	5.3
	M00522	SalK-SalR two-component regulatory system	1.3
	M00523	RegB-RegA (redox response) two-component regulatory system	17.1
	M00524	FixL-FixJ (nitrogen fixation) two-component regulatory system	2.3
	M00663	SsrA-SsrB two-component regulatory system	3.3
	M00653	AauS-AauR (acidic amino acids utilization) two-component regulatory system	2.2
	M00654	ParS-ParR (polymyxin-adaptive resistance) two-component regulatory system	1.3
	M00655	AdeS-AdeR two-component regulatory system	3.8
	M00656	VanS-VanR (VanB type vancomycin resistance) two-component regulatory system	1.9
	M00657	VanS-VanR (VanE type vancomycin resistance) two-component regulatory system	1.9
	M00658	VanS-VanR (actinomycete type vancomycin resistance) two-component regulatory system	1.1
	M00716	ArlS-ArlR (virulence regulation) two-component regulatory system	2.1
	M00719	Ihk-Irr (virulence regulation) two-component regulatory system	1.6
	M00733	GraS-GraR (cationic antimicrobial peptide transport) two-component regulatory system	2
	M00734	BraS-BraR (bacitracin transport) two-component regulatory system	1.9
C Drug efflux transporter/pump
	M00668	Tetracycline resistance, TetA transporter	3
	M00667	Tetracycline resistance, efflux pump	0.2
	M00709	Macrolide resistance, MacAB-TolC transporter	11.2
	M00715	Lincosamide resistance, efflux pump LmrB	3.4
	M00713	Fluoroquinolone resistance, efflux pump LfrA	0.2
	M00737	Bacitracin resistance, VraDE transporter	1.8
	M00738	Bacitracin resistance, BceAB transporter	2.8
	M00645	Multidrug resistance, efflux pump SmeABC	0.6
	M00646	Multidrug resistance, efflux pump AcrAD-TolC	8.1	incomplete	incomplete	incomplete	incomplete	incomplete	incomplete	incomplete	incomplete	incomplete	incomplete	incomplete	incomplete
	M00647	Multidrug resistance, efflux pump AcrAB-TolC/SmeDEF	20.8
	M00648	Multidrug resistance, efflux pump MdtABC	10.5
	M00699	Multidrug resistance, efflux pump AmeABC	0.5
	M00701	Multidrug resistance, efflux pump EmrAB	10.3
	M00765	Multidrug resistance, efflux pump Bmr	0.7
C Drug resistance
	M00628	beta-Lactam resistance, AmpC system	5.3	incomplete	incomplete	2 blocks missing	2 blocks missing	incomplete	2 blocks missing	incomplete	incomplete	incomplete	2 blocks missing	2 blocks missing	incomplete
	M00742	Aminoglycoside resistance, protease FtsH	41.8
	M00743	Aminoglycoside resistance, protease HtpX	26
	M00760	Erythromycin resistance, macrolide 2'-phosphotransferase I MphA	0.1
	M00729	Fluoroquinolone resistance, gyrase-protecting protein Qnr	2.8
	M00721	Cationic antimicrobial peptide (CAMP) resistance, arnBCADTEF operon	9.4
	M00722	Cationic antimicrobial peptide (CAMP) resistance, phosphoethanolamine transferase PmrC	8.3
	M00723	Cationic antimicrobial peptide (CAMP) resistance, phosphoethanolamine transferase EptB	0.1
	M00724	Cationic antimicrobial peptide (CAMP) resistance, palmitoyl transferase PagP	8.8
	M00727	Cationic antimicrobial peptide (CAMP) resistance, N-acetylmuramoyl-L-alanine amidase AmiA and AmiC	14.6
	M00728	Cationic antimicrobial peptide (CAMP) resistance, envelope protein folding and degrading factors DegP and DsbA	14.6	2 blocks missing	2 blocks missing	2 blocks missing	2 blocks missing	2 blocks missing	2 blocks missing	2 blocks missing	2 blocks missing	2 blocks missing	2 blocks missing	2 blocks missing	2 blocks missing
	M00754	Nisin resistance, phage shock protein homolog LiaH	1.4
B
B Cellular processes
C Cell signaling
	M00687	MAPK (ERK1/2) signaling	0
	M00688	MAPK (JNK) signaling	0
	M00689	MAPK (p38) signaling	0
	M00690	MAPK (ERK5) signaling	0
	M00677	Wnt signaling	0
	M00682	Notch signaling	0
	M00678	Hedgehog signaling	0
	M00679	BMP signaling	0
	M00680	TGF-beta signaling	0
	M00681	Activin signaling	0
	M00683	Hippo signaling	0
	M00684	JAK-STAT signaling	0
	M00695	cAMP signaling	0
	M00694	cGMP signaling	0
	M00676	PI3K-Akt signaling	0
	M00691	DNA damage-induced cell cycle checkpoints	0
	M00692	Cell cycle - G1/S transition	0
	M00693	Cell cycle - G2/M transition	0
	M00685	Apoptotic machinery	0
	M00686	Toll-like receptor signaling	0
A Signature module
B
B Gene set
C Metabolic capacity
	M00611	Oxygenic photosynthesis in plants and cyanobacteria	2.4
	M00612	Anoxygenic photosynthesis in purple bacteria	0.7
	M00613	Anoxygenic photosynthesis in green nonsulfur bacteria	0.1
	M00614	Anoxygenic photosynthesis in green sulfur bacteria	0.2
	M00617	Methanogen	0
	M00618	Acetogen	0.5
	M00615	Nitrate assimilation	4
	M00616	Sulfate-sulfur assimilation	23.8
C Pathogenicity
	M00363	EHEC pathogenicity signature, Shiga toxin	0.4
	M00542	EHEC/EPEC pathogenicity signature, T3SS and effectors	0.3	incomplete	incomplete	incomplete	incomplete	incomplete	incomplete	incomplete	incomplete	incomplete	incomplete	incomplete	incomplete
	M00574	Pertussis pathogenicity signature 1, pertussis toxin	0.3
	M00575	Pertussis pathogenicity signature 2, T1SS	0.2	incomplete	incomplete	incomplete	incomplete	incomplete	incomplete	incomplete	incomplete	incomplete	incomplete	incomplete	incomplete
	M00564	Helicobacter pylori pathogenicity signature, cagA pathogenicity island	1.3
C Plant pathogenicity
	M00660	Xanthomonas spp. pathogenicity signature, T3SS and effectors	0.7
C Symbiosis
	M00664	Nodulation	1.1
C Drug resistance
	M00625	Methicillin resistance	0.4
	M00627	beta-Lactam resistance, Bla system	2.9						2 blocks missing
	M00745	Imipenem resistance, repression of porin OprD	2.3
	M00651	Vancomycin resistance, D-Ala-D-Lac type	0.1
	M00652	Vancomycin resistance, D-Ala-D-Ser type	0.3
	M00704	Tetracycline resistance, efflux pump Tet38	1.4
	M00725	Cationic antimicrobial peptide (CAMP) resistance, dltABCD operon	1.8
	M00726	Cationic antimicrobial peptide (CAMP) resistance, lysyl-phosphatidylglycerol (L-PG) synthase MprF	2
	M00730	Cationic antimicrobial peptide (CAMP) resistance, VraFG transporter	1.9
	M00744	Cationic antimicrobial peptide (CAMP) resistance, protease PgtE	1.5
	M00718	Multidrug resistance, efflux pump MexAB-OprM	0.7
	M00639	Multidrug resistance, efflux pump MexCD-OprJ	1.7
	M00641	Multidrug resistance, efflux pump MexEF-OprN	2.4
	M00642	Multidrug resistance, efflux pump MexJK-OprM	3.2
	M00643	Multidrug resistance, efflux pump MexXY-OprM	2.4
	M00644	Multidrug resistance, efflux pump MexGHI-OpmD	0.5
	M00649	Multidrug resistance, efflux pump AdeABC	2.1
	M00696	Multidrug resistance, efflux pump AcrEF-TolC	4.7
	M00697	Multidrug resistance, efflux pump MdtEF-TolC	2.1
	M00698	Multidrug resistance, efflux pump BpeEF-OprC	3.9
	M00700	Multidrug resistance, efflux pump AbcA	5
	M00702	Multidrug resistance, efflux pump NorB	2
	M00714	Multidrug resistance, efflux pump QacA	0.3
	M00705	Multidrug resistance, efflux pump MepA	1.4
	M00746	Multidrug resistance, repression of porin OmpF	1.2

## Sheet: Table S5
Table S5. KEGG modules and module status in Ca. Ichthyocystis genome drafts compared to those in corresponding mini-metagenomes
Genome draft 2013Arg12A					Mini-Metagenome 2013Arg12A					Genome draft 2013Arg12B					Mini-Metagenome 2013Arg12B					2013Arg13a					2013Arg13b					2013Arg13c					Mini-Metagenome 2013Arg13					Genome draft Arg14A					Mini-Metagenome Arg14A
Module Reconstruction Result					Module Reconstruction Result					Module Reconstruction Result					Module Reconstruction Result					Module Reconstruction Result					Module Reconstruction Result					Module Reconstruction Result					Module Reconstruction Result					Module Reconstruction Result					Module Reconstruction Result
Hide all objects					Hide all objects					Hide all objects					Hide all objects					Hide all objects					Hide all objects					Hide all objects					Hide all objects					Hide all objects					Hide all objects
Pathway module					Pathway module					Pathway module					Pathway module					Pathway module					Pathway module					Pathway module					Pathway module					Pathway module					Pathway module
Energy metabolism					Energy metabolism					Energy metabolism					Energy metabolism					Energy metabolism					Energy metabolism					Energy metabolism					Energy metabolism					Energy metabolism					Energy metabolism
Carbon fixation					Carbon fixation					Carbon fixation					Carbon fixation					Carbon fixation					Carbon fixation					Carbon fixation					Carbon fixation					Carbon fixation					Carbon fixation
	M00165	8	incomplete			M00165	8	incomplete			M00165	8	incomplete			M00165	8	incomplete			M00165	7	incomplete			M00165	4	incomplete			M00165	8	incomplete			M00165	26	incomplete			M00165	8	incomplete			M00165	8	incomplete
	M00166	2	2 blocks missing			M00166	2	2 blocks missing			M00166	2	2 blocks missing			M00166	2	2 blocks missing			M00166	1	incomplete			M00166	1	incomplete			M00166	2	2 blocks missing			M00166	6	2 blocks missing			M00166	2	2 blocks missing			M00166	2	2 blocks missing
	M00167	6	1 block missing			M00167	6	1 block missing			M00167	6	1 block missing			M00167	6	1 block missing			M00167	6	1 block missing			M00167	3	incomplete			M00167	6	1 block missing			M00167	20	1 block missing			M00167	6	1 block missing			M00167	6	1 block missing
	M00168	1	1 block missing			M00168	2	complete			M00168	1	1 block missing			M00168	1	1 block missing			M00168	1	1 block missing			M00168	1	1 block missing			M00168	1	1 block missing			M00168	3	1 block missing			M00168	1	1 block missing			M00168	1	1 block missing
	M00173	10	incomplete			M00172	1	incomplete			M00173	10	incomplete			M00173	10	incomplete			M00173	9	incomplete			M00173	9	incomplete			M00173	10	incomplete			M00173	30	incomplete			M00173	10	incomplete			M00169	1	1 block missing
	M00376	7	incomplete			M00171	1	incomplete			M00376	7	incomplete			M00376	7	incomplete			M00376	6	incomplete			M00376	6	incomplete			M00376	7	incomplete			M00376	20	incomplete			M00376	7	incomplete			M00172	1	incomplete
	M00375	2	incomplete			M00170	1	incomplete			M00375	2	incomplete			M00375	2	incomplete			M00375	2	incomplete			M00375	2	incomplete			M00375	2	incomplete			M00375	6	incomplete			M00375	2	incomplete			M00173	10	incomplete
	M00374	9	incomplete			M00173	11	incomplete			M00374	9	incomplete			M00374	9	incomplete			M00374	9	incomplete			M00374	9	incomplete			M00374	9	incomplete			M00374	27	incomplete			M00374	9	incomplete			M00376	7	incomplete
	M00377	1	incomplete			M00376	7	incomplete			M00377	1	incomplete			M00377	1	incomplete			M00377	1	incomplete			M00377	1	incomplete			M00377	1	incomplete			M00377	3	incomplete			M00377	1	incomplete			M00375	2	incomplete
	M00620	3	incomplete			M00375	2	incomplete			M00620	3	incomplete			M00620	3	incomplete			M00620	3	incomplete			M00620	3	incomplete			M00620	3	incomplete			M00620	9	incomplete			M00620	3	incomplete			M00374	9	incomplete
						M00374	10	incomplete		Methane metabolism					Methane metabolism					Methane metabolism					Methane metabolism					Methane metabolism					Methane metabolism											M00377	1	incomplete
						M00377	1	incomplete			M00346	3	incomplete			M00346	4	incomplete			M00346	3	incomplete			M00346	3	incomplete			M00346	3	incomplete			M00346	9	incomplete								M00620	3	incomplete
						M00620	3	incomplete			M00345	1	2 blocks missing			M00345	1	2 blocks missing			M00345	1	2 blocks missing			M00345	1	2 blocks missing			M00345	1	2 blocks missing			M00345	4	2 blocks missing		Methane metabolism					Methane metabolism
Methane metabolism					Methane metabolism						M00344	2	2 blocks missing			M00344	2	2 blocks missing			M00344	2	2 blocks missing			M00344	1	incomplete			M00344	2	2 blocks missing			M00344	7	2 blocks missing			M00346	3	incomplete			M00346	3	incomplete
	M00346	3	incomplete			M00346	4	incomplete		Carbohydrate and lipid metabolism					Carbohydrate and lipid metabolism					Carbohydrate and lipid metabolism					Carbohydrate and lipid metabolism					Carbohydrate and lipid metabolism					Carbohydrate and lipid metabolism						M00345	1	2 blocks missing			M00345	1	2 blocks missing
	M00345	1	2 blocks missing			M00345	1	2 blocks missing		Central carbohydrate metabolism					Central carbohydrate metabolism					Central carbohydrate metabolism					Central carbohydrate metabolism					Central carbohydrate metabolism					Central carbohydrate metabolism						M00344	2	2 blocks missing			M00344	2	2 blocks missing
	M00344	2	2 blocks missing			M00344	2	2 blocks missing			M00001	7	incomplete			M00001	8	incomplete			M00001	7	incomplete			M00001	4	incomplete			M00001	7	incomplete			M00001	22	incomplete		Carbohydrate and lipid metabolism					Carbohydrate and lipid metabolism
Carbohydrate and lipid metabolism					Carbohydrate and lipid metabolism						M00002	6	complete			M00002	7	complete			M00002	6	2 blocks missing			M00002	3	incomplete			M00002	6	complete			M00002	18	complete		Central carbohydrate metabolism					Central carbohydrate metabolism
Central carbohydrate metabolism					Central carbohydrate metabolism						M00003	8	complete			M00003	9	complete			M00003	6	2 blocks missing			M00003	5	incomplete			M00003	8	complete			M00003	25	complete			M00001	7	incomplete			M00001	7	incomplete
	M00001	7	incomplete			M00001	7	incomplete			M00307	4	complete			M00307	4	complete			M00307	4	complete			M00307	4	complete			M00307	4	complete			M00307	11	complete			M00002	6	complete			M00002	6	complete
	M00002	6	complete			M00002	6	complete			M00009	15	complete			M00009	15	complete			M00009	14	1 block missing			M00009	14	1 block missing			M00009	15	complete			M00009	44	complete			M00003	8	complete			M00003	8	complete
	M00003	8	complete			M00003	8	complete			M00010	3	complete			M00010	3	complete			M00010	2	1 block missing			M00010	2	1 block missing			M00010	3	complete			M00010	9	complete			M00307	4	complete			M00307	4	complete
	M00307	4	complete			M00307	4	complete			M00011	12	complete			M00011	12	complete			M00011	12	complete			M00011	12	complete			M00011	12	complete			M00011	35	complete			M00009	16	complete			M00009	16	complete
	M00009	15	complete			M00009	15	complete			M00004	3	incomplete			M00004	3	incomplete			M00004	3	incomplete			M00004	2	incomplete			M00004	3	incomplete			M00004	9	incomplete			M00010	3	complete			M00010	3	complete
	M00010	3	complete			M00010	3	complete			M00007	3	1 block missing			M00007	3	1 block missing			M00007	3	1 block missing			M00007	2	2 blocks missing			M00007	3	1 block missing			M00007	9	1 block missing			M00011	13	complete			M00011	13	complete
	M00011	12	complete			M00011	12	complete			M00580	1	1 block missing			M00580	1	1 block missing			M00580	1	1 block missing			M00580	1	1 block missing			M00580	1	1 block missing			M00580	3	1 block missing			M00004	3	incomplete			M00004	3	incomplete
	M00004	3	incomplete			M00004	3	incomplete			M00005	1	complete			M00005	1	complete			M00005	1	complete			M00005	1	complete			M00005	1	complete			M00005	3	complete			M00007	3	1 block missing			M00007	3	1 block missing
	M00007	3	1 block missing			M00007	3	1 block missing			M00308	2	incomplete			M00308	2	incomplete			M00308	1	incomplete			M00308	1	incomplete			M00308	2	incomplete			M00308	6	incomplete			M00580	1	1 block missing			M00580	1	1 block missing
	M00580	1	1 block missing			M00580	1	1 block missing		Other carbohydrate metabolism					Other carbohydrate metabolism					Other carbohydrate metabolism					Other carbohydrate metabolism					Other carbohydrate metabolism					Other carbohydrate metabolism						M00005	1	complete			M00005	1	complete
	M00005	1	complete			M00005	1	complete			M00012	3	2 blocks missing			M00012	3	2 blocks missing			M00012	3	2 blocks missing			M00012	3	2 blocks missing			M00012	3	2 blocks missing			M00012	9	2 blocks missing			M00308	2	incomplete			M00308	2	incomplete
	M00308	2	incomplete			M00308	2	incomplete			M00373	3	incomplete			M00373	3	incomplete			M00373	3	incomplete			M00373	2	incomplete			M00373	3	incomplete			M00373	9	incomplete		Other carbohydrate metabolism					Other carbohydrate metabolism
Other carbohydrate metabolism					Other carbohydrate metabolism						M00740	4	incomplete			M00740	4	incomplete			M00740	3	incomplete			M00740	3	incomplete			M00740	4	incomplete			M00740	12	incomplete			M00012	3	2 blocks missing			M00012	3	2 blocks missing
	M00012	3	2 blocks missing			M00012	3	2 blocks missing			M00532	7	incomplete			M00532	8	incomplete			M00532	5	incomplete			M00532	8	incomplete			M00532	7	incomplete			M00532	17	incomplete			M00373	3	incomplete			M00373	3	incomplete
	M00373	3	incomplete			M00373	3	incomplete			M00552	2	incomplete			M00552	2	incomplete			M00552	1	incomplete			M00552	1	incomplete			M00552	2	incomplete			M00632	2	incomplete			M00740	4	incomplete			M00740	4	incomplete
	M00740	4	incomplete			M00740	4	incomplete		Fatty acid metabolism					Fatty acid metabolism																					M00552	6	incomplete			M00532	7	incomplete			M00532	7	incomplete
	M00532	7	incomplete			M00532	7	incomplete			M00082	6	complete			M00082	6	complete		Fatty acid metabolism					Fatty acid metabolism					Fatty acid metabolism					Fatty acid metabolism						M00552	2	incomplete			M00013	2	incomplete
	M00552	2	incomplete			M00552	2	incomplete			M00083	5	complete			M00083	5	complete			M00082	5	1 block missing			M00082	5	1 block missing			M00082	6	complete			M00082	17	complete								M00552	2	incomplete
Fatty acid metabolism					Fatty acid metabolism						M00086	1	complete			M00086	1	complete			M00083	5	complete			M00083	5	complete			M00083	4	1 block missing			M00083	14	complete		Fatty acid metabolism					Fatty acid metabolism
	M00082	6	complete			M00082	6	complete			M00087	3	1 block missing			M00087	3	1 block missing			M00086	1	complete			M00086	1	complete			M00086	1	complete			M00086	3	complete			M00082	6	complete			M00082	6	complete
	M00083	5	complete			M00083	5	complete			M00088	3	incomplete			M00088	3	incomplete			M00087	3	1 block missing			M00087	3	1 block missing			M00087	3	1 block missing			M00087	9	1 block missing			M00083	5	complete			M00083	5	complete
	M00086	1	complete			M00086	1	complete		Lipid metabolism					Lipid metabolism						M00088	3	incomplete			M00088	2	incomplete			M00088	3	incomplete			M00088	9	incomplete			M00086	1	complete			M00086	1	complete
	M00087	3	1 block missing			M00087	3	1 block missing			M00089	3	2 blocks missing			M00089	3	2 blocks missing		Lipid metabolism					Lipid metabolism					Lipid metabolism					Lipid metabolism						M00087	3	1 block missing			M00087	3	1 block missing
	M00088	3	incomplete			M00088	4	2 blocks missing			M00093	3	complete			M00093	3	complete			M00089	3	2 blocks missing			M00089	3	2 blocks missing			M00089	3	2 blocks missing			M00089	8	2 blocks missing			M00088	3	incomplete			M00088	3	incomplete
Lipid metabolism					Lipid metabolism						M00131	1	incomplete			M00131	2	incomplete			M00093	3	complete			M00093	3	complete			M00093	3	complete			M00093	9	complete		Lipid metabolism					Lipid metabolism
	M00089	3	2 blocks missing			M00089	3	2 blocks missing		Lipopolysaccharide metabolism					Lipopolysaccharide metabolism																M00131	1	incomplete			M00131	3	incomplete			M00089	3	2 blocks missing			M00089	3	2 blocks missing
	M00093	3	complete			M00093	3	complete			M00060	1	incomplete			M00060	1	incomplete		Lipopolysaccharide metabolism					Lipopolysaccharide metabolism					Lipopolysaccharide metabolism					Lipopolysaccharide metabolism						M00093	3	complete			M00093	3	complete
	M00131	1	incomplete			M00131	1	incomplete		Terpenoid backbone biosynthesis					Terpenoid backbone biosynthesis						M00060	1	incomplete			M00060	1	incomplete			M00060	1	incomplete			M00060	6	incomplete			M00131	1	incomplete			M00131	1	incomplete
Lipopolysaccharide metabolism					Lipopolysaccharide metabolism						M00095	2	incomplete			M00095	2	incomplete			M00064	1	incomplete			M00064	1	incomplete								M00064	2	incomplete		Lipopolysaccharide metabolism					Lipopolysaccharide metabolism
	M00060	1	incomplete			M00060	1	incomplete			M00096	5	incomplete			M00096	5	incomplete		Terpenoid backbone biosynthesis					Terpenoid backbone biosynthesis					Terpenoid backbone biosynthesis					Terpenoid backbone biosynthesis						M00060	1	incomplete			M00060	1	incomplete
Terpenoid backbone biosynthesis					Terpenoid backbone biosynthesis						M00364	1	1 block missing			M00364	2	1 block missing			M00095	2	incomplete			M00095	2	incomplete			M00095	2	incomplete			M00095	6	incomplete		Terpenoid backbone biosynthesis					Terpenoid backbone biosynthesis
	M00095	2	incomplete			M00095	2	incomplete		Other terpenoid biosynthesis					Other terpenoid biosynthesis						M00096	4	incomplete			M00096	7	incomplete			M00096	4	incomplete			M00096	15	incomplete			M00095	2	incomplete			M00095	2	incomplete
	M00096	5	incomplete			M00096	5	incomplete			M00097	1	incomplete			M00097	1	incomplete			M00364	1	1 block missing			M00364	1	1 block missing			M00364	1	1 block missing			M00364	3	1 block missing			M00096	5	incomplete			M00096	5	incomplete
	M00364	1	1 block missing			M00364	1	1 block missing		Nucleotide and amino acid metabolism					Nucleotide and amino acid metabolism					Other terpenoid biosynthesis					Other terpenoid biosynthesis					Other terpenoid biosynthesis					Other terpenoid biosynthesis						M00364	1	1 block missing			M00364	1	1 block missing
Other terpenoid biosynthesis					Other terpenoid biosynthesis					Purine metabolism					Purine metabolism						M00097	1	incomplete			M00097	1	incomplete			M00097	1	incomplete			M00097	3	incomplete		Other terpenoid biosynthesis					Other terpenoid biosynthesis
	M00097	1	incomplete			M00097	1	incomplete			M00048	11	complete			M00048	12	complete		Nucleotide and amino acid metabolism					Nucleotide and amino acid metabolism					Nucleotide and amino acid metabolism					Nucleotide and amino acid metabolism						M00097	1	incomplete			M00097	1	incomplete
Nucleotide and amino acid metabolism					Nucleotide and amino acid metabolism						M00049	5	complete			M00049	5	complete		Purine metabolism					Purine metabolism					Purine metabolism					Purine metabolism					Nucleotide and amino acid metabolism					Nucleotide and amino acid metabolism
Purine metabolism					Purine metabolism						M00050	5	complete			M00050	5	complete			M00048	11	complete			M00048	12	complete			M00048	10	1 block missing			M00048	30	complete		Purine metabolism					Purine metabolism
	M00048	11	complete			M00048	11	complete		Pyrimidine metabolism					Pyrimidine metabolism						M00049	6	1 block missing			M00049	4	1 block missing			M00049	5	complete			M00049	14	complete			M00048	11	complete			M00048	11	complete
	M00049	5	complete			M00049	5	complete			M00051	8	1 block missing			M00051	10	1 block missing			M00050	7	complete			M00050	5	complete			M00050	4	complete			M00050	15	complete			M00049	5	complete			M00049	5	complete
	M00050	5	complete			M00050	5	complete			M00052	3	complete			M00052	4	complete		Pyrimidine metabolism					Pyrimidine metabolism					Pyrimidine metabolism					Pyrimidine metabolism						M00050	5	complete			M00050	5	complete
Pyrimidine metabolism					Pyrimidine metabolism						M00053	8	1 block missing			M00053	10	1 block missing			M00051	8	1 block missing			M00051	7	2 blocks missing			M00051	9	1 block missing			M00051	22	1 block missing		Pyrimidine metabolism					Pyrimidine metabolism
	M00051	8	1 block missing			M00051	8	1 block missing		Serine and threonine metabolism					Serine and threonine metabolism						M00052	3	complete			M00052	4	complete			M00052	2	1 block missing			M00052	9	complete			M00051	8	1 block missing			M00051	8	1 block missing
	M00052	3	complete			M00052	3	complete			M00018	2	incomplete			M00018	2	incomplete			M00053	7	2 blocks missing			M00053	10	2 blocks missing			M00053	6	incomplete			M00053	24	1 block missing			M00052	3	complete			M00052	3	complete
	M00053	8	1 block missing			M00053	8	1 block missing		Cysteine and methionine metabolism					Cysteine and methionine metabolism					Serine and threonine metabolism					Serine and threonine metabolism					Serine and threonine metabolism					Serine and threonine metabolism						M00053	8	1 block missing			M00053	8	1 block missing
Serine and threonine metabolism					Serine and threonine metabolism						M00609	1	incomplete			M00609	1	incomplete			M00018	2	incomplete			M00018	2	incomplete			M00018	2	incomplete			M00018	5	incomplete		Serine and threonine metabolism					Serine and threonine metabolism
	M00018	2	incomplete			M00018	2	incomplete			M00017	2	incomplete			M00017	2	incomplete		Cysteine and methionine metabolism					Cysteine and methionine metabolism					Cysteine and methionine metabolism					Cysteine and methionine metabolism						M00018	2	incomplete			M00018	2	incomplete
						M00555	1	1 block missing			M00034	1	incomplete			M00034	1	incomplete			M00609	1	incomplete			M00609	1	incomplete			M00609	1	incomplete			M00609	3	incomplete		Cysteine and methionine metabolism					Cysteine and methionine metabolism
Cysteine and methionine metabolism					Cysteine and methionine metabolism						M00035	1	incomplete			M00035	1	incomplete			M00017	2	incomplete			M00017	2	incomplete			M00017	2	incomplete			M00017	5	incomplete			M00609	1	incomplete			M00609	1	incomplete
	M00609	1	incomplete			M00609	1	incomplete			M00368	1	2 blocks missing			M00368	1	2 blocks missing			M00034	1	incomplete			M00034	1	incomplete			M00034	1	incomplete			M00034	3	incomplete			M00017	2	incomplete			M00017	2	incomplete
	M00017	2	incomplete			M00017	3	incomplete		Branched-chain amino acid metabolism					Branched-chain amino acid metabolism						M00035	1	incomplete			M00035	1	incomplete			M00035	1	incomplete			M00035	3	incomplete			M00034	1	incomplete			M00034	1	incomplete
	M00034	1	incomplete			M00034	1	incomplete			M00570	1	incomplete			M00570	1	incomplete			M00368	1	2 blocks missing			M00368	1	2 blocks missing			M00368	1	2 blocks missing			M00368	3	2 blocks missing			M00035	1	incomplete			M00035	1	incomplete
	M00035	1	incomplete			M00035	2	2 blocks missing			M00036	2	incomplete			M00036	2	incomplete		Branched-chain amino acid metabolism					Branched-chain amino acid metabolism					Branched-chain amino acid metabolism					Branched-chain amino acid metabolism						M00368	1	2 blocks missing			M00368	1	2 blocks missing
	M00368	1	2 blocks missing			M00368	1	2 blocks missing		Lysine metabolism					Lysine metabolism						M00570	1	incomplete			M00570	1	incomplete			M00570	1	incomplete			M00570	3	incomplete		Branched-chain amino acid metabolism					Branched-chain amino acid metabolism
Branched-chain amino acid metabolism					Branched-chain amino acid metabolism						M00016	7	2 blocks missing			M00016	7	2 blocks missing			M00036	2	incomplete			M00036	2	incomplete			M00036	2	incomplete			M00036	5	incomplete			M00570	1	incomplete			M00570	1	incomplete
	M00570	1	incomplete			M00570	1	incomplete			M00525	5	incomplete			M00525	5	incomplete		Lysine metabolism					Lysine metabolism					Lysine metabolism					Lysine metabolism						M00036	2	incomplete			M00036	2	incomplete
	M00036	2	incomplete			M00036	3	incomplete			M00526	4	2 blocks missing			M00526	4	2 blocks missing			M00016	7	2 blocks missing			M00016	5	incomplete			M00016	8	2 blocks missing			M00016	19	1 block missing		Lysine metabolism					Lysine metabolism
Lysine metabolism					Lysine metabolism						M00527	5	2 blocks missing			M00527	5	2 blocks missing			M00525	5	incomplete			M00525	5	incomplete			M00525	6	incomplete			M00525	13	incomplete			M00016	7	2 blocks missing			M00016	7	2 blocks missing
	M00016	7	2 blocks missing			M00016	7	2 blocks missing			M00032	4	incomplete			M00032	4	incomplete			M00526	4	2 blocks missing			M00526	4	2 blocks missing			M00526	5	2 blocks missing			M00526	10	2 blocks missing			M00525	5	incomplete			M00525	5	incomplete
	M00525	5	incomplete			M00525	5	incomplete		Aromatic amino acid metabolism					Aromatic amino acid metabolism						M00527	5	2 blocks missing			M00527	5	2 blocks missing			M00527	6	2 blocks missing			M00527	13	2 blocks missing			M00526	4	2 blocks missing			M00526	4	2 blocks missing
	M00526	4	2 blocks missing			M00526	4	2 blocks missing			M00022	1	incomplete			M00022	3	incomplete			M00032	4	incomplete			M00032	4	incomplete			M00032	4	incomplete			M00032	12	incomplete			M00527	5	2 blocks missing			M00527	5	2 blocks missing
	M00527	5	2 blocks missing			M00527	5	2 blocks missing		Other amino acid metabolism					Other amino acid metabolism																				Arginine and proline metabolism						M00032	4	incomplete			M00032	4	incomplete
	M00032	4	incomplete			M00032	4	incomplete			M00033	2	incomplete			M00033	2	incomplete																		M00029	1	incomplete		Aromatic amino acid metabolism					Aromatic amino acid metabolism
Aromatic amino acid metabolism					Aromatic amino acid metabolism						M00027	1	2 blocks missing			M00027	1	2 blocks missing		Aromatic amino acid metabolism					Aromatic amino acid metabolism					Aromatic amino acid metabolism					Aromatic amino acid metabolism						M00022	1	incomplete			M00022	3	incomplete
	M00022	1	incomplete			M00022	2	incomplete		Cofactor and vitamin biosynthesis					Cofactor and vitamin biosynthesis						M00022	1	incomplete			M00022	1	incomplete			M00022	1	incomplete			M00022	3	incomplete		Other amino acid metabolism					Other amino acid metabolism
Other amino acid metabolism					Other amino acid metabolism						M00127	5	1 block missing			M00127	5	1 block missing		Other amino acid metabolism					Other amino acid metabolism					Other amino acid metabolism					Other amino acid metabolism						M00033	2	incomplete			M00033	2	incomplete
	M00033	2	incomplete			M00033	2	incomplete			M00125	6	complete			M00125	7	complete			M00033	2	incomplete			M00033	2	incomplete			M00033	2	incomplete			M00033	5	incomplete			M00027	1	2 blocks missing			M00027	1	2 blocks missing
	M00027	1	2 blocks missing			M00027	1	2 blocks missing			M00124	3	incomplete			M00124	3	incomplete			M00027	1	2 blocks missing			M00027	1	2 blocks missing			M00027	1	2 blocks missing			M00027	3	2 blocks missing		Cofactor and vitamin biosynthesis					Cofactor and vitamin biosynthesis
Cofactor and vitamin biosynthesis					Cofactor and vitamin biosynthesis						M00115	5	complete			M00115	5	complete		Cofactor and vitamin biosynthesis					Cofactor and vitamin biosynthesis					Cofactor and vitamin biosynthesis					Cofactor and vitamin biosynthesis						M00127	4	1 block missing			M00127	4	1 block missing
	M00127	4	1 block missing			M00127	4	1 block missing			M00120	4	complete			M00120	4	complete			M00127	4	1 block missing			M00125	6	complete			M00127	4	1 block missing			M00127	12	1 block missing			M00125	6	complete			M00125	6	complete
	M00125	6	complete			M00125	6	complete			M00572	5	1 block missing			M00572	6	1 block missing			M00125	6	complete			M00124	3	incomplete			M00125	6	complete			M00125	18	complete			M00124	3	incomplete			M00124	3	incomplete
	M00124	3	incomplete			M00124	3	incomplete			M00126	6	2 blocks missing			M00126	6	2 blocks missing			M00124	3	incomplete			M00115	4	1 block missing			M00124	3	incomplete			M00124	9	incomplete			M00115	5	complete			M00115	5	complete
	M00115	5	complete			M00115	5	complete			M00121	11	2 blocks missing			M00121	12	2 blocks missing			M00115	5	complete			M00120	5	complete			M00115	5	complete			M00115	16	complete			M00120	4	complete			M00120	4	complete
	M00120	4	complete			M00120	4	complete			M00117	4	incomplete			M00117	4	incomplete			M00120	3	1 block missing			M00572	5	1 block missing			M00120	4	complete			M00120	11	complete			M00572	5	1 block missing			M00572	5	1 block missing
	M00572	5	1 block missing			M00572	5	1 block missing			M00128	1	incomplete			M00128	1	incomplete			M00572	5	1 block missing			M00126	4	2 blocks missing			M00572	4	2 blocks missing			M00572	14	1 block missing			M00126	6	2 blocks missing			M00126	6	2 blocks missing
	M00126	6	2 blocks missing			M00126	6	2 blocks missing			M00116	1	incomplete			M00116	1	incomplete			M00126	4	2 blocks missing			M00121	11	2 blocks missing			M00126	6	2 blocks missing			M00126	18	2 blocks missing			M00121	11	2 blocks missing			M00121	11	2 blocks missing
	M00121	11	2 blocks missing			M00121	11	2 blocks missing			M00118	2	complete			M00118	2	complete			M00121	10	incomplete			M00117	7	incomplete			M00121	10	incomplete			M00121	30	2 blocks missing			M00117	4	incomplete			M00117	4	incomplete
	M00117	4	incomplete			M00117	4	incomplete			M00140	2	1 block missing			M00140	2	1 block missing			M00117	2	incomplete			M00128	1	incomplete			M00117	4	incomplete			M00114	1	incomplete			M00128	1	incomplete			M00128	1	incomplete
	M00128	1	incomplete			M00128	1	incomplete			M00141	1	1 block missing			M00141	1	1 block missing			M00128	1	incomplete			M00116	1	incomplete			M00128	1	incomplete			M00117	13	incomplete			M00116	1	incomplete			M00116	1	incomplete
	M00116	1	incomplete			M00116	1	incomplete		Structural complex					Structural complex						M00116	1	incomplete			M00118	2	complete			M00116	1	incomplete			M00128	3	incomplete			M00118	2	complete			M00118	2	complete
	M00118	2	complete			M00118	2	complete		Energy metabolism					Energy metabolism						M00118	2	complete			M00140	2	1 block missing			M00118	2	complete			M00116	3	incomplete			M00140	2	1 block missing			M00140	2	1 block missing
	M00140	2	1 block missing			M00140	2	1 block missing		ATP synthesis					ATP synthesis						M00140	2	1 block missing			M00141	1	1 block missing			M00140	2	1 block missing			M00118	6	complete			M00141	1	1 block missing			M00141	1	1 block missing
	M00141	1	1 block missing			M00141	1	1 block missing			M00144	15	complete			M00144	15	complete			M00141	1	1 block missing								M00141	1	1 block missing			M00140	6	1 block missing		Structural complex					Structural complex
Structural complex					Structural complex						M00149	4	complete			M00149	4	complete																		M00141	3	1 block missing		Energy metabolism					Energy metabolism
Energy metabolism					Energy metabolism						M00151	3	complete			M00151	3	complete		Structural complex					Structural complex					Structural complex					Structural complex					ATP synthesis					ATP synthesis
ATP synthesis					ATP synthesis						M00152	3	1 block missing			M00152	3	1 block missing		Energy metabolism					Energy metabolism					Energy metabolism					Energy metabolism						M00144	15	complete			M00144	15	complete
	M00144	15	complete			M00144	15	complete			M00154	2	1 block missing			M00154	2	1 block missing		ATP synthesis					ATP synthesis					ATP synthesis					ATP synthesis						M00149	4	complete			M00149	4	complete
	M00149	4	complete			M00149	4	complete			M00155	3	complete			M00155	3	complete			M00149	4	complete			M00149	4	complete			M00144	15	complete			M00144	42	complete			M00151	3	complete			M00151	3	complete
	M00151	3	complete			M00151	3	complete			M00153	2	complete			M00153	2	complete			M00151	3	complete			M00151	3	complete			M00149	4	complete			M00149	12	complete			M00152	3	1 block missing			M00152	3	1 block missing
	M00152	3	1 block missing			M00152	3	1 block missing			M00157	8	complete			M00157	10	complete			M00152	3	1 block missing			M00152	3	1 block missing			M00151	3	complete			M00151	9	complete			M00154	2	1 block missing			M00154	2	1 block missing
	M00154	2	1 block missing			M00154	2	1 block missing		Genetic information processing					Genetic information processing						M00154	2	1 block missing			M00154	2	1 block missing			M00152	3	1 block missing			M00152	9	1 block missing			M00155	3	complete			M00155	3	complete
	M00155	3	complete			M00155	3	complete		DNA polymerase					DNA polymerase						M00155	3	complete			M00155	3	complete			M00154	2	1 block missing			M00154	6	1 block missing			M00153	2	complete			M00153	2	complete
	M00153	2	complete			M00153	2	complete			M00260	6	complete			M00260	7	complete			M00153	2	complete			M00153	2	complete			M00155	3	complete			M00155	9	complete			M00157	8	complete			M00157	8	complete
	M00157	8	complete			M00157	8	complete		RNA polymerase					RNA polymerase						M00157	8	complete			M00157	8	complete			M00153	2	complete			M00153	6	complete		Genetic information processing					Genetic information processing
Genetic information processing					Genetic information processing						M00183	4	complete			M00183	4	complete													M00157	8	complete			M00157	24	complete		DNA polymerase					DNA polymerase
DNA polymerase					DNA polymerase					RNA processing					RNA processing					Genetic information processing					Genetic information processing					Genetic information processing					Genetic information processing						M00260	7	complete			M00260	7	complete
	M00260	7	complete			M00260	7	complete			M00394	3	1 block missing			M00394	4	1 block missing		DNA polymerase					DNA polymerase					DNA polymerase					DNA polymerase					RNA polymerase					RNA polymerase
RNA polymerase					RNA polymerase					Ribosome					Ribosome						M00260	7	complete			M00260	7	complete			M00260	6	complete			M00260	21	complete			M00183	4	complete			M00183	4	complete
	M00183	4	complete			M00183	4	complete			M00178	50	complete			M00178	57	complete		RNA polymerase					RNA polymerase					RNA polymerase					RNA polymerase					RNA processing					RNA processing
RNA processing					RNA processing						M00179	29	1 block missing			M00179	30	1 block missing			M00183	4	complete			M00183	4	complete			M00183	4	complete			M00183	10	complete			M00394	3	1 block missing			M00394	3	1 block missing
	M00394	3	1 block missing			M00394	3	1 block missing		Environmental information processing					Environmental information processing					RNA processing					RNA processing					RNA processing					RNA processing					Ribosome					Ribosome
Ribosome					Ribosome					Saccharide, polyol, and lipid transport system					Saccharide, polyol, and lipid transport system						M00394	3	1 block missing			M00394	3	1 block missing			M00394	3	1 block missing			M00394	9	1 block missing			M00178	50	complete			M00178	50	complete
	M00178	50	complete			M00178	51	complete			M00669	3	1 block missing			M00669	3	1 block missing		Ribosome					Ribosome					Ribosome					Ribosome						M00179	29	1 block missing			M00179	29	1 block missing
	M00179	29	1 block missing			M00179	30	1 block missing			M00210	4	complete			M00210	4	complete			M00178	49	complete			M00178	45	1 block missing			M00178	50	complete			M00178	149	complete		Environmental information processing					Environmental information processing
Environmental information processing					Environmental information processing						M00670	3	1 block missing			M00670	3	1 block missing			M00179	29	1 block missing			M00179	29	1 block missing			M00179	29	1 block missing			M00179	87	1 block missing		Saccharide, polyol, and lipid transport system					Saccharide, polyol, and lipid transport system
Saccharide, polyol, and lipid transport system					Saccharide, polyol, and lipid transport system					Phosphate and amino acid transport system					Phosphate and amino acid transport system					Environmental information processing					Environmental information processing					Environmental information processing					Environmental information processing						M00669	3	1 block missing			M00669	3	1 block missing
	M00669	3	1 block missing			M00669	3	1 block missing			M00222	4	complete			M00222	4	complete		Saccharide, polyol, and lipid transport system					Saccharide, polyol, and lipid transport system					Saccharide, polyol, and lipid transport system					Saccharide, polyol, and lipid transport system						M00210	4	complete			M00210	4	complete
	M00210	4	complete			M00210	4	complete			M00230	4	complete			M00230	4	complete			M00669	3	1 block missing			M00669	3	1 block missing			M00669	3	1 block missing			M00669	9	1 block missing			M00670	3	1 block missing			M00670	3	1 block missing
	M00670	3	1 block missing			M00670	3	1 block missing			M00237	6	complete			M00237	6	complete			M00210	4	complete			M00210	4	complete			M00210	4	complete			M00210	12	complete								M00207	1	1 block missing
						M00211	1	1 block missing		ABC-2 type and other transport systems					ABC-2 type and other transport systems						M00670	3	1 block missing			M00670	3	1 block missing			M00670	3	1 block missing			M00670	9	1 block missing		Phosphate and amino acid transport system					Phosphate and amino acid transport system
Phosphate and amino acid transport system					Phosphate and amino acid transport system						M00255	2	complete			M00255	2	complete		Phosphate and amino acid transport system					Phosphate and amino acid transport system					Phosphate and amino acid transport system					Phosphate and amino acid transport system						M00222	4	complete			M00222	4	complete
	M00222	4	complete			M00222	5	complete			M00254	2	complete			M00254	2	complete			M00230	4	complete			M00237	6	complete			M00222	4	complete			M00222	10	complete			M00230	4	complete			M00230	4	complete
	M00230	4	complete			M00230	4	complete		Drug efflux transporter/pump					Drug efflux transporter/pump						M00237	6	complete								M00230	4	complete			M00230	12	complete			M00237	6	complete			M00237	6	complete
	M00237	6	complete			M00237	6	complete			M00720					M00720															M00237	6	complete			M00237	16	complete		ABC-2 type and other transport systems					ABC-2 type and other transport systems
ABC-2 type and other transport systems					ABC-2 type and other transport systems					Bacterial secretion system					Bacterial secretion system					ABC-2 type and other transport systems					ABC-2 type and other transport systems					ABC-2 type and other transport systems					ABC-2 type and other transport systems						M00255	2	complete			M00255	2	complete
	M00255	2	complete			M00255	2	complete			M00325	1	1 block missing			M00325	1	1 block missing			M00255	2	complete			M00255	2	complete			M00255	2	complete			M00320	1	1 block missing			M00254	2	complete			M00254	2	complete
	M00254	2	complete			M00254	2	complete			M00326	1	1 block missing			M00326	1	1 block missing			M00254	2	complete			M00254	2	complete			M00254	2	complete			M00255	6	complete		Drug efflux transporter/pump					Drug efflux transporter/pump
Drug efflux transporter/pump					Drug efflux transporter/pump						M00571	1	1 block missing			M00571	1	1 block missing																		M00254	6	complete			M00720					M00720
	M00720					M00720					M00339	1	1 block missing			M00339	1	1 block missing		Drug efflux transporter/pump					Drug efflux transporter/pump					Drug efflux transporter/pump					Drug efflux transporter/pump					Bacterial secretion system					Bacterial secretion system
Bacterial secretion system					Bacterial secretion system						M00331	13	1 block missing			M00331	13	1 block missing			M00720					M00720					M00720					M00720					M00325	1	1 block missing			M00325	1	1 block missing
	M00325	1	1 block missing			M00325	1	1 block missing			M00332	9	1 block missing			M00332	11	complete		Bacterial secretion system					Bacterial secretion system					Bacterial secretion system					Bacterial secretion system						M00326	1	1 block missing			M00326	1	1 block missing
	M00326	1	1 block missing			M00326	1	1 block missing			M00333	4	1 block missing			M00333	4	1 block missing			M00325	1	1 block missing			M00325	1	1 block missing			M00325	1	1 block missing			M00325	3	1 block missing			M00571	1	1 block missing			M00571	1	1 block missing
	M00571	1	1 block missing			M00571	1	1 block missing			M00335	10	1 block missing			M00335	11	1 block missing			M00326	1	1 block missing			M00326	1	1 block missing			M00326	1	1 block missing			M00326	3	1 block missing			M00339	1	1 block missing			M00339	1	1 block missing
	M00339	1	1 block missing			M00339	1	1 block missing			M00336	1	1 block missing			M00336	1	1 block missing			M00571	1	1 block missing			M00571	1	1 block missing			M00571	1	1 block missing			M00571	3	1 block missing			M00331	13	1 block missing			M00331	13	1 block missing
	M00331	13	1 block missing			M00331	13	1 block missing		Functional set					Functional set						M00339	1	1 block missing			M00339	1	1 block missing			M00339	1	1 block missing			M00339	3	1 block missing			M00332	8	1 block missing			M00332	8	1 block missing
	M00332	8	1 block missing			M00332	8	1 block missing		Metabolism					Metabolism						M00331	12	1 block missing			M00331	14	1 block missing			M00331	13	1 block missing			M00331	37	1 block missing			M00333	4	1 block missing			M00333	4	1 block missing
	M00333	4	1 block missing			M00333	4	1 block missing		Aminoacyl tRNA					Aminoacyl tRNA						M00332	8	1 block missing			M00332	8	1 block missing			M00332	8	1 block missing			M00332	22	1 block missing			M00335	10	1 block missing			M00335	10	1 block missing
	M00335	10	1 block missing			M00335	10	1 block missing			M00360	21	complete			M00360	25	complete			M00333	4	1 block missing			M00333	2	1 block missing			M00333	4	1 block missing			M00333	12	1 block missing			M00336	1	1 block missing			M00336	1	1 block missing
	M00336	1	1 block missing			M00336	1	1 block missing			M00359	19	2 blocks missing			M00359	23	2 blocks missing			M00335	10	1 block missing			M00335	10	1 block missing			M00335	10	1 block missing			M00335	30	1 block missing		Functional set					Functional set
Functional set					Functional set					Nucleotide sugar					Nucleotide sugar						M00336	1	1 block missing			M00336	1	1 block missing			M00336	1	1 block missing			M00336	3	1 block missing		Metabolism					Metabolism
Metabolism					Metabolism						M00362	1	incomplete			M00362	1	incomplete		Functional set					Functional set					Functional set					Functional set					Aminoacyl tRNA					Aminoacyl tRNA
Aminoacyl tRNA					Aminoacyl tRNA					Environmental information processing					Environmental information processing					Metabolism					Metabolism					Metabolism					Metabolism						M00360	21	complete			M00360	21	complete
	M00360	21	complete			M00360	21	complete		Drug efflux transporter/pump					Drug efflux transporter/pump					Aminoacyl tRNA					Aminoacyl tRNA					Aminoacyl tRNA					Aminoacyl tRNA						M00359	19	2 blocks missing			M00359	19	2 blocks missing
	M00359	19	2 blocks missing			M00359	19	2 blocks missing			M00709					M00709					M00360	21	complete			M00360	21	1 block missing			M00360	20	1 block missing			M00360	63	complete		Nucleotide sugar					Nucleotide sugar
Nucleotide sugar					Nucleotide sugar						M00646	2	incomplete			M00646	2	incomplete			M00359	19	2 blocks missing			M00359	19	incomplete			M00359	18	incomplete			M00359	57	2 blocks missing			M00362	1	incomplete			M00362	1	incomplete
	M00362	1	incomplete			M00362	1	incomplete			M00647					M00647				Nucleotide sugar					Nucleotide sugar					Nucleotide sugar					Nucleotide sugar					Environmental information processing					Environmental information processing
Environmental information processing					Environmental information processing						M00699					M00699					M00362	1	incomplete			M00362	1	incomplete			M00362	1	incomplete			M00362	5	incomplete		Drug efflux transporter/pump					Drug efflux transporter/pump
Drug efflux transporter/pump					Drug efflux transporter/pump					Drug resistance					Drug resistance																					M00361	2	incomplete			M00709					M00709
	M00709					M00709					M00628	1	incomplete			M00628	3	2 blocks missing		Environmental information processing					Environmental information processing					Environmental information processing					Environmental information processing						M00646	2	incomplete			M00646	2	incomplete
	M00646	2	incomplete			M00646	2	incomplete			M00742					M00742				Drug efflux transporter/pump					Drug efflux transporter/pump					Drug efflux transporter/pump					Drug efflux transporter/pump						M00647					M00647
	M00647					M00647					M00729					M00729					M00709					M00709					M00709					M00709					M00699					M00699
	M00699					M00699					M00728	1	2 blocks missing			M00728	2	2 blocks missing			M00646	2	incomplete			M00646	2	incomplete			M00646	2	incomplete			M00646	5	incomplete		Drug resistance					Drug resistance
Drug resistance					Drug resistance					Signature module					Signature module						M00647					M00647					M00647					M00647					M00628	2	2 blocks missing			M00628	2	2 blocks missing
	M00628	1	incomplete			M00628	1	incomplete		Gene set					Gene set						M00699					M00699					M00699					M00699					M00742					M00742
	M00742					M00742				Pathogenicity					Pathogenicity					Drug resistance					Drug resistance					Drug resistance					Drug resistance						M00729					M00729
	M00729					M00729					M00542	8	incomplete			M00542	10	incomplete			M00628	2	2 blocks missing			M00628	2	2 blocks missing			M00628	1	incomplete			M00628	5	2 blocks missing			M00728	2	2 blocks missing			M00728	2	2 blocks missing
	M00728	2	2 blocks missing			M00728	2	2 blocks missing			M00575	1	incomplete			M00575	1	incomplete			M00742					M00729					M00742					M00742				Signature module					Signature module
Signature module					Signature module					Plant pathogenicity					Plant pathogenicity						M00729					M00728	1	2 blocks missing			M00729					M00743				Gene set					Gene set
Gene set					Gene set						M00660					M00660					M00728	1	2 blocks missing								M00728	2	2 blocks missing			M00729				Pathogenicity					Pathogenicity
Pathogenicity					Pathogenicity					Drug resistance					Drug resistance																					M00728	6	2 blocks missing			M00542	7	incomplete			M00542	7	incomplete
	M00542	7	incomplete			M00542	7	incomplete			M00718					M00718				Signature module					Signature module					Signature module					Signature module						M00575	1	incomplete			M00575	1	incomplete
	M00575	1	incomplete			M00575	1	incomplete			M00642					M00642				Gene set					Gene set					Gene set					Gene set					Plant pathogenicity					Plant pathogenicity
Plant pathogenicity					Plant pathogenicity						M00643					M00643				Pathogenicity					Pathogenicity					Pathogenicity					Pathogenicity						M00660					M00660
	M00660					M00660					M00696					M00696					M00542	7	incomplete			M00542	7	incomplete			M00542	7	incomplete			M00542	19	incomplete		Drug resistance					Drug resistance
Drug resistance					Drug resistance						M00697					M00697					M00575	1	incomplete			M00575	1	incomplete			M00575	1	incomplete			M00575	3	incomplete			M00627	1	2 blocks missing			M00627	1	2 blocks missing
	M00718					M00718														Plant pathogenicity					Plant pathogenicity					Plant pathogenicity					Plant pathogenicity						M00718					M00718
	M00642					M00642															M00660					M00660					M00660					M00660					M00642					M00642
	M00643					M00643														Drug resistance					Drug resistance					Drug resistance					Drug resistance						M00643					M00643
	M00696					M00696															M00718					M00718					M00718					M00718					M00696					M00696
	M00697					M00697															M00642					M00642					M00642					M00642					M00697					M00697
																					M00643					M00643					M00643					M00643
																					M00696					M00696					M00696					M00696
																					M00697					M00697					M00697					M00697


[truncated: 26 more columns]

## Sheet: Table S6
Table S6. Clusters of orthologous groups (COG) in functional categories of extracellular structures (W), cell motility (N), and secretion (U) and their size in each Ca. Ichthyocystis genome draft.
# COG	Func	Name	2013Arg12A	2013Arg12B	2013Arg13a	2013Arg13b	2013Arg13c	2013Arg14A	2013Arg22	2013Arg41	2013Ark11A	2013Ark11B	2013Ark19
COG1192	N	Cellulose biosynthesis protein BcsQ	1	1	1	1	1	1	1	1	1	1	1
COG0643	NT	Chemotaxis protein histidine kinase CheA	0	0	0	1	0	0	0	0	0	0	0
COG2201	NT	Chemotaxis response regulator CheB	0	0	0	1	0	0	0	0	1	1	0
COG2063	N	Flagellar basal body L-ring protein FlgH	0	0	0	1	0	0	0	0	1	1	0
COG3190	N	Flagellar biogenesis protein FliO	1	1	1	1	1	1	1	1	1	1	1
COG1377	N	Flagellar biosynthesis protein FlhB	0	0	1	1	2	0	0	0	1	1	0
COG1157	NU	Flagellar biosynthesis/type III secretory pathway ATPase	2	2	2	2	4	2	2	2	2	1	2
COG1317	NU	Flagellar biosynthesis/type III secretory pathway protein FliH	2	2	2	2	2	2	2	2	2	1	2
COG1749	N	Flagellar hook protein FlgE	0	0	0	0	0	0	0	0	0	2	0
COG1360	N	Flagellar motor protein MotB	0	0	0	1	0	0	0	0	1	1	0
COG1886	NU	Flagellar motor switch/type III secretory pathway protein FliN	2	2	2	2	2	2	2	2	2	1	2
COG1215	N	Glycosyltransferase	0	0	0	0	0	0	0	0	0	1	0
COG0840	NT	Methyl-accepting chemotaxis protein	0	0	1	1	1	1	0	0	3	3	0
COG3188	NW	Outer membrane usher protein FimD/PapC	2	2	0	0	2	2	2	1	0	0	2
COG1989	NU	Prepilin signal peptidase PulO (type II secretory pathway) or related peptidase	2	2	2	2	2	2	2	2	2	1	2
COG0084	N	Tat protein secretion system quality control protein TatD (DNase activity)	1	1	1	1	1	1	1	1	1	1	1
COG4969	NW	Tfp pilus assembly protein	6	6	6	2	6	6	6	6	4	2	6
COG4972	NW	Tfp pilus assembly protein	2	2	2	2	2	2	2	2	2	1	2
COG5008	NW	Tfp pilus assembly protein	0	0	2	2	0	0	0	0	2	1	0
COG4970	NW	Tfp pilus assembly protein FimT	0	0	2	2	0	0	0	0	2	1	0
COG3170	NW	Tfp pilus assembly protein FimV	4	2	2	2	6	4	2	4	4	1	4
COG4968	NW	Tfp pilus assembly protein PilE	2	2	2	2	2	2	2	2	2	1	2
COG3063	NW	Tfp pilus assembly protein PilF	4	4	4	6	2	4	4	4	4	2	4
COG3166	NW	Tfp pilus assembly protein PilN	2	2	2	2	2	2	2	2	2	1	2
COG3167	NW	Tfp pilus assembly protein PilO	2	2	2	2	2	2	2	2	2	1	2
COG3168	NW	Tfp pilus assembly protein PilP	0	0	2	2	2	0	0	0	2	1	0
COG2805	NW	Tfp pilus assembly protein PilT	2	2	2	2	2	2	2	2	2	1	2
COG4967	NW	Tfp pilus assembly protein PilV	0	0	2	0	0	0	0	0	0	0	0
COG4966	NW	Tfp pilus assembly protein PilW	2	2	2	2	2	2	2	2	2	1	2
COG3215	NW	Tfp pilus assembly protein PilZ	2	2	2	2	2	2	2	2	2	1	2
COG2165	NUW	Type II secretory pathway	21	21	18	18	21	21	21	21	18	6	21
COG1459	NUW	Type II secretory pathway	9	9	9	9	9	9	9	9	9	3	9
COG2804	NUW	Type II secretory pathway ATPase GspE/PulE or T4P pilus assembly pathway ATPase PilB	9	9	9	9	9	9	9	9	12	4	9
COG2911	U	Autotransporter translocation and assembly factor TamB	0	0	0	0	0	0	0	0	1	1	0
COG0811	U	Biopolymer transport protein ExbB/TolQ	3	3	1	2	3	3	3	3	2	2	3
COG0848	U	Biopolymer transport protein ExbD	2	2	1	2	2	2	2	2	2	2	2
COG4965	UW	Flp pilus assembly protein TadB	2	2	0	0	2	2	2	1	0	0	2
COG0597	MU	Lipoprotein signal peptidase	1	1	1	1	2	1	1	1	1	1	1
COG0823	U	Periplasmic component of the Tol biopolymer transport system	1	1	1	1	1	1	1	1	1	1	1
COG4962	UW	Pilus assembly protein	2	2	2	2	2	2	2	2	2	1	2
COG0653	U	Preprotein translocase subunit SecA (ATPase	1	1	1	1	1	1	1	1	1	1	1
COG1952	U	Preprotein translocase subunit SecB	1	1	1	1	1	1	1	1	1	1	1
COG0342	U	Preprotein translocase subunit SecD	1	1	1	1	1	1	1	1	1	1	1
COG0690	U	Preprotein translocase subunit SecE	1	1	1	1	1	1	1	1	1	1	1
COG0341	U	Preprotein translocase subunit SecF	1	1	1	1	1	1	1	1	1	1	1
COG1314	U	Preprotein translocase subunit SecG	1	1	0	0	1	1	1	1	0	0	1
COG0201	U	Preprotein translocase subunit SecY	1	1	1	1	1	1	1	1	1	1	1
COG1862	U	Preprotein translocase subunit YajC	1	1	1	1	1	1	1	1	1	1	1
COG0805	U	Sec-independent protein secretion pathway component TatC	1	1	1	1	1	1	1	1	1	1	1
COG1826	U	Sec-independent protein translocase protein TatA	2	2	2	2	2	2	2	2	2	2	2
COG0681	U	Signal peptidase I	1	1	1	1	1	1	1	1	1	1	1
COG0552	U	Signal recognition particle GTPase	2	2	1	1	1	1	1	3	1	1	1
COG0541	U	Signal recognition particle GTPase	1	1	1	1	1	1	1	1	1	1	1
COG4796	U	Type II secretory pathway	2	2	2	2	2	2	2	2	2	2	2
COG3031	U	Type II secretory pathway	1	1	1	1	1	1	1	1	1	1	1
COG3149	U	Type II secretory pathway	1	1	0	0	1	1	1	1	0	0	1
COG3156	U	Type II secretory pathway	1	1	1	1	1	1	1	1	1	1	1
COG3297	U	Type II secretory pathway	1	1	0	0	1	1	1	1	0	0	1
COG4795	U	Type II secretory pathway	1	1	1	1	1	1	1	1	1	1	1
COG1450	U	Type II secretory pathway component GspD/PulD (secretin)	2	2	2	2	2	2	2	2	2	2	2
COG4669	U	Type III secretory pathway	1	1	1	1	1	1	1	1	1	1	1
COG4789	U	Type III secretory pathway	1	1	1	1	1	1	1	1	1	1	1
COG4790	U	Type III secretory pathway	1	1	1	1	1	1	1	1	1	1	1
COG4791	U	Type III secretory pathway	1	2	1	1	1	1	1	1	1	1	1
COG4792	U	Type III secretory pathway	1	1	0	0	0	1	1	1	0	0	1
COG4794	U	Type III secretory pathway	1	1	1	1	1	1	1	1	1	1	1
COG3505	U	Type IV secretory pathway	1	1	1	1	1	1	1	2	1	1	1
COG2948	U	Type IV secretory pathway	1	1	1	1	1	1	1	1	1	1	1
COG3451	U	Type IV secretory pathway	1	2	1	1	1	1	1	1	2	2	1
COG3504	U	Type IV secretory pathway	1	1	1	1	1	1	1	1	1	1	1
COG3704	U	Type IV secretory pathway	1	1	0	1	1	1	1	1	1	1	1
COG3736	U	Type IV secretory pathway	1	1	1	0	1	1	1	1	1	1	1
COG5268	U	Type IV secretory pathway	1	1	1	1	1	1	1	1	1	1	1
COG3843	U	Type IV secretory pathway	0	0	0	0	0	0	0	0	0	1	0
COG0630	U	Type IV secretory pathway ATPase VirB11/Archaellum biosynthesis ATPase	0	0	0	0	0	0	0	0	1	0	0
COG4104	U	Zn-binding Pro-Ala-Ala-Arg (PAAR) domain	1	1	0	0	1	1	1	1	0	0	1

## Sheet: Table S7
Table S7. Results of screen for all gene families in all ordered genome drafts (as shown in Figure 2). In one case (grey background), a family member was found in a genome draft belonging to the alternative species: this sample was defined as having diversity and therefore this finding is presumably carryover from contaminating genomes. Genome draft 2013Arg13a is clearly more closely related to C…
Gene Family	2013Arg12A	2013Arg12B	2013Arg13a	2013Arg13b	2013Arg13c	2013Arg14A	2013Arg22	2013Arg41	2013Ark11A	2013Ark11B	2013Ark19	Distribution
IchFam1	76	83	0	0	62	78	76	79	0	0	72	Ca. Ichthyocystis sparus
IchFam2	73	70	0	0	67	47	73	90	0	0	48	Ca. Ichthyocystis sparus
IchFam3	6	3	1	1	5	6	5	10	1	0	9	common
IchFam4	2	2	0	0	2	2	2	2	0	0	2	Ca. Ichthyocystis sparus
IchFam5	3	3	0	0	1	3	3	3	0	0	3	Ca. Ichthyocystis sparus
IchFam6	4	5	0	0	4	4	4	4	0	0	4	Ca. Ichthyocystis sparus
IchFam7	5	4	0	0	5	5	5	5	0	0	4	Ca. Ichthyocystis sparus
IchFam8	0	0	0	0	0	0	0	0	6	56	0	Ca. Ichthyocystis hellenicum
IchFam9	0	0	6	8	0	0	0	0	8	8	0	Ca. Ichthyocystis hellenicum
IchFam10	0	0	1	15	0	0	0	0	15	21	0	Ca. Ichthyocystis hellenicum
IchFam11	0	0	8	2	0	0	0	0	21	33	0	Ca. Ichthyocystis hellenicum
IchFam12	0	0	5	10	0	0	0	0	17	23	0	Ca. Ichthyocystis hellenicum
IchFam13	0	0	0	6	0	0	0	0	25	27	0	Ca. Ichthyocystis hellenicum
IchFam14	0	0	15	29	0	0	0	0	37	36	0	Ca. Ichthyocystis hellenicum
IchFam15	0	1	5	0	0	0	0	0	33	30	0	Ca. Ichthyocystis hellenicum
IchFam16	3	3	2	1	3	3	3	3	1	1	3	common
IchFam17A	2	2	1	1	0	2	2	0	81	65	2	common
IchFam17B	8	11	1	1	4	8	8	8	77	21	8	common
IchFam18	3	2	5	4	3	3	3	3	5	5	3	common
IchFam19	10	9	10	7	10	9	9	10	7	7	9	common
IchFam20	1	1	1	8	1	1	1	1	10	11	1	common
IchFam21	5	6	4	2	5	6	6	6	24	24	6	common
IchFam22	112	102	11	40	89	115	114	199	46	47	121	common
IchFam23	0	0	9	10	0	0	0	0	59	116	0	Ca. Ichthyocystis hellenicum
IchFam24	31	36	0	0	33	34	35	65	0	0	44	Ca. Ichthyocystis sparus
IchFam25	16	18	0	0	14	16	15	30	0	0	25	Ca. Ichthyocystis sparus
